# Supplementary material for: Ring Size Effects on the Structures of Sandwich Compounds with a Stoichiometry of C12H12M (M = Ti–Ni)
Source: Organometallics. 2024 Nov 18;43(23):2981–94. doi: 10.1021/acs.organomet.4c00210 (PMC11632761; doi:10.1021/acs.organomet.4c00210)
Supplement: Supplementary file 2 — om4c00210_si_002.xyz [file om4c00210_si_002.xyz]

25
Ti1-57S(B3PW91)
 C                  0.36620100   -1.46320900    1.60461100
 C                  1.48314600   -1.45934300    0.71443200
 C                  1.48314600   -1.45934300   -0.71443200
 C                 -1.02602200   -1.46176300    1.28706700
 C                  0.36620100   -1.46320900   -1.60461100
 C                 -1.64622100   -1.45863800    0.00000000
 C                 -1.02602200   -1.46176300   -1.28706700
 H                  0.60564500   -1.31033200    2.65479800
 H                  2.45351500   -1.30842200    1.18217200
 H                  2.45351500   -1.30842200   -1.18217200
 H                 -1.69727900   -1.30999500    2.12955800
 H                  0.60564500   -1.31033200   -2.65479800
 H                 -2.72347100   -1.30830600    0.00000000
 H                 -1.69727900   -1.30999500   -2.12955800
 C                 -0.37446900    2.00907100   -1.15238700
 H                 -0.70982100    1.99117300   -2.18415800
 C                  0.98030400    2.00892800   -0.71227100
 H                  1.85813500    1.99121600   -1.34984200
 C                  0.98030400    2.00892800    0.71227100
 H                  1.85813500    1.99121600    1.34984200
 C                 -1.21186700    2.00890300    0.00000000
 H                 -2.29683600    1.99173900    0.00000000
 C                 -0.37446900    2.00907100    1.15238700
 H                 -0.70982100    1.99117300    2.18415800
 Ti                -0.00006700    0.01379500    0.00000000
25
Ti1-57S(M06L)
 C                  0.36548000   -1.45280100    1.60294200
 C                  1.48131700   -1.45057600    0.71368900
 C                  1.48131700   -1.45057600   -0.71368900
 C                 -1.02548500   -1.45124600    1.28577700
 C                  0.36548000   -1.45280100   -1.60294200
 C                 -1.64497200   -1.44829100    0.00000000
 C                 -1.02548500   -1.45124600   -1.28577700
 H                  0.60419000   -1.28757700    2.64974400
 H                  2.44866800   -1.28801800    1.18005900
 H                  2.44866800   -1.28801800   -1.18005900
 H                 -1.69438600   -1.28685800    2.12569100
 H                  0.60419000   -1.28757700   -2.64974400
 H                 -2.71874700   -1.28514400    0.00000000
 H                 -1.69438600   -1.28685800   -2.12569100
 C                 -0.37339100    1.99562700   -1.14966900
 H                 -0.70807900    1.96246600   -2.17960400
 C                  0.97831400    1.99551200   -0.71063800
 H                  1.85443100    1.96269600   -1.34721100
 C                  0.97831400    1.99551200    0.71063800
 H                  1.85443100    1.96269600    1.34721100
 C                 -1.20876700    1.99558100    0.00000000
 H                 -2.29174600    1.96343700    0.00000000
 C                 -0.37339100    1.99562700    1.14966900
 H                 -0.70807900    1.96246600    2.17960400
 Ti                 0.00038500    0.01247100    0.00000000
25
Ti2-66S(B3PW91)
0 1
 C                  0.00000000    1.42927300    1.73653100
 C                  1.23778600    0.71463600    1.73653100
 C                  0.00000000   -1.42927300    1.73653100
 C                  1.23778600   -0.71463600    1.73653100
 C                  0.00000000   -1.42927300   -1.73653100
 C                  1.23778600   -0.71463600   -1.73653100
 H                  0.00000000    2.51503400    1.70377600
 H                  0.00000000   -2.51503400    1.70377600
 H                  0.00000000   -2.51503400   -1.70377600
 H                  2.17808400    1.25751700    1.70377600
 H                  2.17808400   -1.25751700    1.70377600
 H                  2.17808400   -1.25751700   -1.70377600
 C                 -1.23778600    0.71463600    1.73653100
 H                 -2.17808400    1.25751700    1.70377600
 C                 -1.23778600   -0.71463600    1.73653100
 H                 -2.17808400   -1.25751700    1.70377600
 C                 -1.23778600    0.71463600   -1.73653100
 C                 -1.23778600   -0.71463600   -1.73653100
 C                  1.23778600    0.71463600   -1.73653100
 C                  0.00000000    1.42927300   -1.73653100
 H                 -2.17808400    1.25751700   -1.70377600
 H                  0.00000000    2.51503400   -1.70377600
 H                 -2.17808400   -1.25751700   -1.70377600
 H                  2.17808400    1.25751700   -1.70377600
 Ti                 0.00000000    0.00000000    0.00000000
25
Ti2-66S(M06L)
 C                  0.00000000    1.42753500    1.73483700
 C                  1.23628200    0.71376800    1.73483700
 C                  0.00000000   -1.42753500    1.73483700
 C                  1.23628200   -0.71376800    1.73483700
 C                  0.00000000   -1.42753500   -1.73483700
 C                  1.23628200   -0.71376800   -1.73483700
 H                  0.00000000    2.51114900    1.68968300
 H                  0.00000000   -2.51114900    1.68968300
 H                  0.00000000   -2.51114900   -1.68968300
 H                  2.17471900    1.25557400    1.68968300
 H                  2.17471900   -1.25557400    1.68968300
 H                  2.17471900   -1.25557400   -1.68968300
 C                 -1.23628200    0.71376800    1.73483700
 H                 -2.17471900    1.25557400    1.68968300
 C                 -1.23628200   -0.71376800    1.73483700
 H                 -2.17471900   -1.25557400    1.68968300
 C                 -1.23628200    0.71376800   -1.73483700
 C                 -1.23628200   -0.71376800   -1.73483700
 C                  1.23628200    0.71376800   -1.73483700
 C                  0.00000000    1.42753500   -1.73483700
 H                 -2.17471900    1.25557400   -1.68968300
 H                  0.00000000    2.51114900   -1.68968300
 H                 -2.17471900   -1.25557400   -1.68968300
 H                  2.17471900    1.25557400   -1.68968300
 Ti                 0.00000000    0.00000000    0.00000000
25
Ti3-57T(B3PW91)
 C                 -1.46686700   -1.56089400    0.72556500
 C                 -0.37261500   -1.58601100    1.59444800
 C                  1.03092000   -1.50557500    1.27680000
 C                 -1.46686700   -1.56089400   -0.72556500
 C                  1.63978400   -1.58926200    0.00000000
 C                 -0.37261500   -1.58601100   -1.59444800
 C                  1.03092000   -1.50557500   -1.27680000
 H                 -2.44899200   -1.49273500    1.19060600
 H                 -0.61027300   -1.51935900    2.65594500
 H                  1.70479500   -1.41954500    2.12656600
 H                 -2.44899200   -1.49273500   -1.19060600
 H                  2.72784500   -1.51706600    0.00000000
 H                 -0.61027300   -1.51935900   -2.65594500
 H                  1.70479500   -1.41954500   -2.12656600
 C                  0.97905800    2.10160800   -0.71254600
 H                  1.85647300    2.10368000   -1.35195600
 C                  0.97905800    2.10160800    0.71254600
 H                  1.85647300    2.10368000    1.35195600
 C                 -0.37582500    2.11795400    1.15117000
 H                 -0.71250400    2.12601400    2.18362100
 C                 -0.37582500    2.11795400   -1.15117000
 H                 -0.71250400    2.12601400   -2.18362100
 C                 -1.21163800    2.12934300    0.00000000
 H                 -2.29745900    2.14346000    0.00000000
 Ti                -0.00519600    0.07872800    0.00000000
25
Ti3-57T(M06L)
 C                 -1.46202100   -1.56120400    0.72373200
 C                 -0.36944800   -1.58302600    1.59035800
 C                  1.03095700   -1.49964400    1.27499200
 C                 -1.46202100   -1.56120400   -0.72373200
 C                  1.63716900   -1.58129900    0.00000000
 C                 -0.36944800   -1.58302600   -1.59035800
 C                  1.03095700   -1.49964400   -1.27499200
 H                 -2.44259500   -1.49212600    1.18888800
 H                 -0.60806400   -1.50877300    2.65009800
 H                  1.70425300   -1.41283100    2.12345200
 H                 -2.44259500   -1.49212600   -1.18888800
 H                  2.72348900   -1.49673200    0.00000000
 H                 -0.60806400   -1.50877300   -2.65009800
 H                  1.70425300   -1.41283100   -2.12345200
 C                  0.97511400    2.09466700   -0.71082800
 H                  1.85124700    2.08913500   -1.34935100
 C                  0.97511400    2.09466700    0.71082800
 H                  1.85124700    2.08913500    1.34935100
 C                 -0.37668300    2.10849100    1.14843300
 H                 -0.71290400    2.10682200    2.17945000
 C                 -0.37668300    2.10849100   -1.14843300
 H                 -0.71290400    2.10682200   -2.17945000
 C                 -1.21053100    2.11821100    0.00000000
 H                 -2.29490700    2.12112500    0.00000000
 Ti                -0.00669500    0.08537600    0.00000000
25
Ti4-66T(B3PW91)
 C                 -1.85867800    1.23273400    0.70391000
 C                 -1.78633100    0.00000000    1.42758400
 C                 -1.85867800   -1.23273400   -0.70391000
 C                 -1.85867800   -1.23273400    0.70391000
 C                  1.85867800   -1.23273400   -0.70391000
 C                  1.85867800   -1.23273400    0.70391000
 H                 -1.87036000    2.17710000    1.24433900
 H                 -1.87036000   -2.17710000   -1.24433900
 H                  1.87036000   -2.17710000   -1.24433900
 H                 -1.79035000    0.00000000    2.51419800
 H                 -1.87036000   -2.17710000    1.24433900
 H                  1.87036000   -2.17710000    1.24433900
 C                 -1.85867800    1.23273400   -0.70391000
 H                 -1.87036000    2.17710000   -1.24433900
 C                 -1.78633100    0.00000000   -1.42758400
 H                 -1.79035000    0.00000000   -2.51419800
 C                  1.85867800    1.23273400   -0.70391000
 C                  1.78633100    0.00000000   -1.42758400
 C                  1.78633100    0.00000000    1.42758400
 C                  1.85867800    1.23273400    0.70391000
 H                  1.87036000    2.17710000   -1.24433900
 H                  1.87036000    2.17710000    1.24433900
 H                  1.79035000    0.00000000   -2.51419800
 H                  1.79035000    0.00000000    2.51419800
 Ti                 0.00000000    0.00000000    0.00000000
25
Ti4-66T(M06L)
 C                 -1.85955000    1.22965400    0.70243400
 C                 -1.79121800    0.00000000    1.42516000
 C                 -1.85955000   -1.22965400   -0.70243400
 C                 -1.85955000   -1.22965400    0.70243400
 C                  1.85955000   -1.22965400   -0.70243400
 C                  1.85955000   -1.22965400    0.70243400
 H                 -1.86208800    2.17322600    1.24167200
 H                 -1.86208800   -2.17322600   -1.24167200
 H                  1.86208800   -2.17322600   -1.24167200
 H                 -1.79313400    0.00000000    2.51027400
 H                 -1.86208800   -2.17322600    1.24167200
 H                  1.86208800   -2.17322600    1.24167200
 C                 -1.85955000    1.22965400   -0.70243400
 H                 -1.86208800    2.17322600   -1.24167200
 C                 -1.79121800    0.00000000   -1.42516000
 H                 -1.79313400    0.00000000   -2.51027400
 C                  1.85955000    1.22965400   -0.70243400
 C                  1.79121800    0.00000000   -1.42516000
 C                  1.79121800    0.00000000    1.42516000
 C                  1.85955000    1.22965400    0.70243400
 H                  1.86208800    2.17322600   -1.24167200
 H                  1.86208800    2.17322600    1.24167200
 H                  1.79313400    0.00000000   -2.51027400
 H                  1.79313400    0.00000000    2.51027400
 Ti                 0.00000000    0.00000000    0.00000000
25
V1-57D(B3PW91)
 C                  1.47491400   -1.41414500    0.70991800
 C                  1.47491400   -1.41414500   -0.70991800
 C                  0.36477300   -1.41062000   -1.59583900
 C                  0.36477300   -1.41062000    1.59583900
 C                 -1.02025700   -1.41356900   -1.27964400
 C                 -1.02025700   -1.41356900    1.27964400
 C                 -1.63585000   -1.41666600    0.00000000
 H                  2.44077000   -1.22780500    1.17435200
 H                  2.44077000   -1.22780500   -1.17435200
 H                  0.60362800   -1.22679600   -2.64085500
 H                  0.60362800   -1.22679600    2.64085500
 H                 -1.68943300   -1.22967400   -2.11717200
 H                 -1.68943300   -1.22967400    2.11717200
 H                 -2.70772900   -1.23097600    0.00000000
 C                 -0.97956600    1.92615900   -0.71131600
 H                 -1.85597100    1.90308000   -1.34820000
 C                  0.37364900    1.92641200   -1.15100300
 H                  0.70843400    1.90390700   -2.18138800
 C                  1.20976600    1.92670200    0.00000000
 H                  2.29312600    1.90331800    0.00000000
 C                 -0.97956600    1.92615900    0.71131600
 H                 -1.85597100    1.90308000    1.34820000
 C                  0.37364900    1.92641200    1.15100300
 H                  0.70843400    1.90390700    2.18138800
 V                 -0.00025700    0.02831200    0.00000000
25
V1-57D(M06L)
 C                  1.47491400   -1.41414500    0.70991800
 C                  1.47491400   -1.41414500   -0.70991800
 C                  0.36477300   -1.41062000   -1.59583900
 C                  0.36477300   -1.41062000    1.59583900
 C                 -1.02025700   -1.41356900   -1.27964400
 C                 -1.02025700   -1.41356900    1.27964400
 C                 -1.63585000   -1.41666600    0.00000000
 H                  2.44077000   -1.22780500    1.17435200
 H                  2.44077000   -1.22780500   -1.17435200
 H                  0.60362800   -1.22679600   -2.64085500
 H                  0.60362800   -1.22679600    2.64085500
 H                 -1.68943300   -1.22967400   -2.11717200
 H                 -1.68943300   -1.22967400    2.11717200
 H                 -2.70772900   -1.23097600    0.00000000
 C                 -0.97956600    1.92615900   -0.71131600
 H                 -1.85597100    1.90308000   -1.34820000
 C                  0.37364900    1.92641200   -1.15100300
 H                  0.70843400    1.90390700   -2.18138800
 C                  1.20976600    1.92670200    0.00000000
 H                  2.29312600    1.90331800    0.00000000
 C                 -0.97956600    1.92615900    0.71131600
 H                 -1.85597100    1.90308000    1.34820000
 C                  0.37364900    1.92641200    1.15100300
 H                  0.70843400    1.90390700    2.18138800
 V                 -0.00025700    0.02831200    0.00000000
25
V2-66D(B3PW91)
 C                  0.00000000    1.42613000    1.67044000
 C                  1.23506500    0.71306500    1.67044000
 C                  0.00000000   -1.42613000    1.67044000
 C                  1.23506500   -0.71306500    1.67044000
 C                  0.00000000   -1.42613000   -1.67044000
 C                  1.23506500   -0.71306500   -1.67044000
 H                  0.00000000    2.51232300    1.63093000
 H                  0.00000000   -2.51232300    1.63093000
 H                  0.00000000   -2.51232300   -1.63093000
 H                  2.17573600    1.25616200    1.63093000
 H                  2.17573600   -1.25616200    1.63093000
 H                  2.17573600   -1.25616200   -1.63093000
 C                 -1.23506500    0.71306500    1.67044000
 H                 -2.17573600    1.25616200    1.63093000
 C                 -1.23506500   -0.71306500    1.67044000
 H                 -2.17573600   -1.25616200    1.63093000
 C                 -1.23506500    0.71306500   -1.67044000
 C                 -1.23506500   -0.71306500   -1.67044000
 C                  1.23506500    0.71306500   -1.67044000
 C                  0.00000000    1.42613000   -1.67044000
 H                 -2.17573600    1.25616200   -1.63093000
 H                  0.00000000    2.51232300   -1.63093000
 H                 -2.17573600   -1.25616200   -1.63093000
 H                  2.17573600    1.25616200   -1.63093000
 V                  0.00000000    0.00000000    0.00000000
25
25
V2-66D(M06L)
 C                  0.00000000    1.42442100    1.66152900
 C                  1.23358500    0.71221000    1.66152900
 C                  0.00000000   -1.42442100    1.66152900
 C                  1.23358500   -0.71221000    1.66152900
 C                  0.00000000   -1.42442100   -1.66152900
 C                  1.23358500   -0.71221000   -1.66152900
 H                  0.00000000    2.50882600    1.60999900
 H                  0.00000000   -2.50882600    1.60999900
 H                  0.00000000   -2.50882600   -1.60999900
 H                  2.17270700    1.25441300    1.60999900
 H                  2.17270700   -1.25441300    1.60999900
 H                  2.17270700   -1.25441300   -1.60999900
 C                 -1.23358500    0.71221000    1.66152900
 H                 -2.17270700    1.25441300    1.60999900
 C                 -1.23358500   -0.71221000    1.66152900
 H                 -2.17270700   -1.25441300    1.60999900
 C                 -1.23358500    0.71221000   -1.66152900
 C                 -1.23358500   -0.71221000   -1.66152900
 C                  1.23358500    0.71221000   -1.66152900
 C                  0.00000000    1.42442100   -1.66152900
 H                 -2.17270700    1.25441300   -1.60999900
 H                  0.00000000    2.50882600   -1.60999900
 H                 -2.17270700   -1.25441300   -1.60999900
 H                  2.17270700    1.25441300   -1.60999900
 V                  0.00000000    0.00000000    0.00000000
V3-57Q(B3PW91)
 C                 -0.31287200   -1.49382900    1.45649000
 C                  1.06960700   -1.31229900    1.26788200
 C                  1.73247100   -1.27401400    0.00000000
 C                 -1.10133300   -2.48536400    0.66900500
 C                  1.06960700   -1.31229900   -1.26788200
 C                 -1.10133300   -2.48536400   -0.66900500
 C                 -0.31287200   -1.49382900   -1.45649000
 H                 -0.67901300   -1.28102800    2.46254200
 H                  1.66742100   -0.97590200    2.11868300
 H                  2.79799300   -1.05201400    0.00000000
 H                 -1.61613300   -3.27174500    1.22653000
 H                  1.66742100   -0.97590200   -2.11868300
 H                 -1.61613300   -3.27174500   -1.22653000
 H                 -0.67901300   -1.28102800   -2.46254200
 C                  0.07905500    2.26852500   -1.15257900
 H                  0.40603600    2.33712100   -2.18554100
 C                  0.89887600    2.44167400    0.00000000
 H                  1.96199700    2.66259000    0.00000000
 C                  0.07905500    2.26852500    1.15257900
 H                  0.40603600    2.33712100    2.18554100
 C                 -1.25010300    1.99647000   -0.71073400
 H                 -2.10823900    1.80831100   -1.34817900
 C                 -1.25010300    1.99647000    0.71073400
 H                 -2.10823900    1.80831100    1.34817900
 V                  0.09998000    0.28121400    0.00000000
25
V3-57Q(M06L)
 C                 -0.30746000   -1.47545800    1.45809600
 C                  1.07542400   -1.30859700    1.26663500
 C                  1.73638500   -1.26140400    0.00000000
 C                 -1.11838700   -2.43777700    0.66906200
 C                  1.07542400   -1.30859700   -1.26663500
 C                 -1.11838700   -2.43777700   -0.66906200
 C                 -0.30746000   -1.47545800   -1.45809600
 H                 -0.66188100   -1.26667900    2.46826400
 H                  1.67313200   -0.96882300    2.11503700
 H                  2.80037300   -1.03942200    0.00000000
 H                 -1.66545100   -3.20303500    1.22222900
 H                  1.67313200   -0.96882300   -2.11503700
 H                 -1.66545100   -3.20303500   -1.22222900
 H                 -0.66188100   -1.26667900   -2.46826400
 C                  0.06829800    2.24155900   -1.15070400
 H                  0.39460200    2.30629500   -2.18237800
 C                  0.88500900    2.42522400    0.00000000
 H                  1.94422100    2.65539300    0.00000000
 C                  0.06829800    2.24155900    1.15070400
 H                  0.39460200    2.30629500    2.18237800
 C                 -1.25506500    1.95455600   -0.70890800
 H                 -2.10671700    1.74395800   -1.34502700
 C                 -1.25506500    1.95455600    0.70890800
 H                 -2.10671700    1.74395800    1.34502700
 V                  0.11765000    0.28201200    0.00000000
25
V4-66Q(B3PW91)
 C                 -1.01020800   -2.10589800    0.70143500
 C                  0.17925000   -1.75103300    1.42399800
 C                  1.41867900   -1.63605600   -0.69809800
 C                  1.41867900   -1.63605600    0.69809800
 C                  1.06685900    2.28192300   -0.68565400
 C                  1.06685900    2.28192300    0.68565400
 H                 -1.93226100   -2.30436500    1.24422200
 H                  2.34643100   -1.46600000   -1.24042200
 H                  1.91615600    2.66287100   -1.25118800
 H                  0.17622900   -1.73170200    2.50970500
 H                  2.34643100   -1.46600000    1.24042200
 H                  1.91615600    2.66287100    1.25118800
 C                 -1.01020800   -2.10589800   -0.70143500
 H                 -1.93226100   -2.30436500   -1.24422200
 C                  0.17925000   -1.75103300   -1.42399800
 H                  0.17622900   -1.73170200   -2.50970500
 C                 -1.33437600    1.64714900   -0.70282100
 C                 -0.07533000    1.71494800   -1.38692200
 C                 -0.07533000    1.71494800    1.38692200
 C                 -1.33437600    1.64714900    0.70282100
 H                 -2.26495900    1.53725900   -1.25718000
 H                 -2.26495900    1.53725900    1.25718000
 H                 -0.06549500    1.66472600   -2.47313200
 H                 -0.06549500    1.66472600    2.47313200
 V                 -0.14307400   -0.11034700    0.00000000
25
V4-66Q(M06L)
 C                 -1.00792700   -2.10128600    0.70072700
 C                  0.17568200   -1.73544300    1.42105100
 C                  1.41116100   -1.60125900   -0.69681100
 C                  1.41116100   -1.60125900    0.69681100
 C                  1.11219300    2.17577200   -0.68551100
 C                  1.11219300    2.17577200    0.68551100
 H                 -1.92743800   -2.30497300    1.24279000
 H                  2.33361100   -1.40976700   -1.23822900
 H                  1.99101700    2.48425300   -1.24677300
 H                  0.17155100   -1.71236000    2.50521900
 H                  2.33361100   -1.40976700    1.23822900
 H                  1.99101700    2.48425300    1.24677300
 C                 -1.00792700   -2.10128600   -0.70072700
 H                 -1.92743800   -2.30497300   -1.24279000
 C                  0.17568200   -1.73544300   -1.42105100
 H                  0.17155100   -1.71236000   -2.50521900
 C                 -1.32086000    1.69556100   -0.70172700
 C                 -0.06399100    1.70205900   -1.38905300
 C                 -0.06399100    1.70205900    1.38905300
 C                 -1.32086000    1.69556100    0.70172700
 H                 -2.25475500    1.62686900   -1.25420900
 H                 -2.25475500    1.62686900    1.25420900
 H                 -0.05750600    1.65260000   -2.47378800
 H                 -0.05750600    1.65260000    2.47378800
 V                 -0.18209000   -0.09991700    0.00000000
25
Cr1-66S(B3PW91)
 C                  0.00000000    1.42150600    1.60846900
 C                  1.23106000    0.71075300    1.60846900
 C                  0.00000000   -1.42150600    1.60846900
 C                  1.23106000   -0.71075300    1.60846900
 C                  0.00000000   -1.42150600   -1.60846900
 C                  1.23106000   -0.71075300   -1.60846900
 H                  0.00000000    2.50892100    1.56011300
 H                  0.00000000   -2.50892100    1.56011300
 H                  0.00000000   -2.50892100   -1.56011300
 H                  2.17278900    1.25446000    1.56011300
 H                  2.17278900   -1.25446000    1.56011300
 H                  2.17278900   -1.25446000   -1.56011300
 C                 -1.23106000    0.71075300    1.60846900
 H                 -2.17278900    1.25446000    1.56011300
 C                 -1.23106000   -0.71075300    1.60846900
 H                 -2.17278900   -1.25446000    1.56011300
 C                 -1.23106000    0.71075300   -1.60846900
 C                 -1.23106000   -0.71075300   -1.60846900
 C                  1.23106000    0.71075300   -1.60846900
 C                  0.00000000    1.42150600   -1.60846900
 H                 -2.17278900    1.25446000   -1.56011300
 H                  0.00000000    2.50892100   -1.56011300
 H                 -2.17278900   -1.25446000   -1.56011300
 H                  2.17278900    1.25446000   -1.56011300
 Cr                 0.00000000    0.00000000    0.00000000
25
Cr1-66S(M06L)
 C                  0.00000000    1.41995500    1.59369600
 C                  1.22971700    0.70997800    1.59369600
 C                  0.00000000   -1.41995500    1.59369600
 C                  1.22971700   -0.70997800    1.59369600
 C                  0.00000000   -1.41995500   -1.59369600
 C                  1.22971700   -0.70997800   -1.59369600
 H                  0.00000000    2.50641400    1.53273300
 H                  0.00000000   -2.50641400    1.53273300
 H                  0.00000000   -2.50641400   -1.53273300
 H                  2.17061800    1.25320700    1.53273300
 H                  2.17061800   -1.25320700    1.53273300
 H                  2.17061800   -1.25320700   -1.53273300
 C                 -1.22971700    0.70997800    1.59369600
 H                 -2.17061800    1.25320700    1.53273300
 C                 -1.22971700   -0.70997800    1.59369600
 H                 -2.17061800   -1.25320700    1.53273300
 C                 -1.22971700    0.70997800   -1.59369600
 C                 -1.22971700   -0.70997800   -1.59369600
 C                  1.22971700    0.70997800   -1.59369600
 C                  0.00000000    1.41995500   -1.59369600
 H                 -2.17061800    1.25320700   -1.53273300
 H                  0.00000000    2.50641400   -1.53273300
 H                 -2.17061800   -1.25320700   -1.53273300
 H                  2.17061800    1.25320700   -1.53273300
 Cr                 0.00000000    0.00000000    0.00000000
25
Cr2-57S(B3PW91)
 Cr                -0.00000400    0.03806400    0.00000000
 C                 -1.01702500   -1.37546900    1.27482200
 C                  0.36310000   -1.37247200    1.59000900
 C                  1.46928200   -1.37892500    0.70725700
 C                 -1.63048000   -1.38057300    0.00000000
 C                  1.46928200   -1.37892500   -0.70725700
 C                 -1.01702500   -1.37546900   -1.27482200
 C                  0.36310000   -1.37247200   -1.59000900
 H                 -1.68719300   -1.18631400    2.11378300
 H                  0.60239800   -1.18366500    2.63675100
 H                  2.43694600   -1.18879000    1.17252400
 H                 -2.70415600   -1.19001000    0.00000000
 H                  2.43694600   -1.18879000   -1.17252400
 H                 -1.68719300   -1.18631400   -2.11378300
 H                  0.60239800   -1.18366500   -2.63675100
 C                  0.37487500    1.86300200   -1.15369700
 H                  0.71024000    1.86167300   -2.18631600
 C                  1.21309700    1.86328000    0.00000000
 H                  2.29870200    1.86133000    0.00000000
 C                  0.37487500    1.86300200    1.15369700
 H                  0.71024000    1.86167300    2.18631600
 C                 -0.98152500    1.86305200   -0.71299600
 H                 -1.85970100    1.86141800   -1.35129800
 C                 -0.98152500    1.86305200    0.71299600
 H                 -1.85970100    1.86141800    1.35129800
25
Cr2-57S(M06L)
 Cr                 0.00029400    0.04176100    0.00000000
 C                 -1.01587400   -1.36296500    1.27310800
 C                  0.36225800   -1.36031000    1.58766800
 C                  1.46680000   -1.36640900    0.70624200
 C                 -1.62819300   -1.36655300    0.00000000
 C                  1.46680000   -1.36640900   -0.70624200
 C                 -1.01587400   -1.36296500   -1.27310800
 C                  0.36225800   -1.36031000   -1.58766800
 H                 -1.68465900   -1.15985000    2.10991900
 H                  0.60127200   -1.15839000    2.63203500
 H                  2.43243100   -1.16299900    1.17019500
 H                 -2.69928400   -1.16172800    0.00000000
 H                  2.43243100   -1.16299900   -1.17019500
 H                 -1.68465900   -1.15985000   -2.10991900
 H                  0.60127200   -1.15839000   -2.63203500
 C                  0.37453800    1.84154100   -1.15190300
 H                  0.70969100    1.82962500   -2.18362900
 C                  1.21146900    1.84158000    0.00000000
 H                  2.29623300    1.82917300    0.00000000
 C                  0.37453800    1.84154100    1.15190300
 H                  0.70969100    1.82962500    2.18362900
 C                 -0.97990400    1.84186800   -0.71189200
 H                 -1.85746600    1.82932000   -1.34956300
 C                 -0.97990400    1.84186800    0.71189200
 H                 -1.85746600    1.82932000    1.34956300
25
Cr3-57T(B3PW91)
 Cr                 0.13135700    0.20719100    0.00000000
 C                 -0.30056600   -1.31535100    1.42999400
 C                  1.11929600   -1.17990500    1.26448500
 C                  1.77690400   -1.18334600    0.00000000
 C                 -1.11115600   -2.30391000    0.67310700
 C                  1.11929600   -1.17990500   -1.26448500
 C                 -1.11115600   -2.30391000   -0.67310700
 C                 -0.30056600   -1.31535100   -1.42999400
 H                 -0.65554300   -1.08457400    2.43594400
 H                  1.72187700   -0.87185400    2.11908800
 H                  2.83731900   -0.93278200    0.00000000
 H                 -1.70431500   -3.03037000    1.23296500
 H                  1.72187700   -0.87185400   -2.11908800
 H                 -1.70431500   -3.03037000   -1.23296500
 H                 -0.65554300   -1.08457400   -2.43594400
 C                  0.02334100    2.12798600   -1.15013200
 H                  0.35092300    2.21083900   -2.18138000
 C                  0.81227700    2.39896100    0.00000000
 H                  1.85699800    2.69453100    0.00000000
 C                  0.02334100    2.12798600    1.15013200
 H                  0.35092300    2.21083900    2.18138000
 C                 -1.27928400    1.72158100   -0.71272000
 H                 -2.11371600    1.45954400   -1.35362800
 C                 -1.27928400    1.72158100    0.71272000
 H                 -2.11371600    1.45954400    1.35362800
25
Cr3-57T(M06L)
 Cr                 0.13374600    0.19426000    0.00000000
 C                 -0.27718700   -1.32779400    1.45311300
 C                  1.13451300   -1.16956800    1.26550400
 C                  1.78743300   -1.14879600    0.00000000
 C                 -1.13689000   -2.23658700    0.67559400
 C                  1.13451300   -1.16956800   -1.26550400
 C                 -1.13689000   -2.23658700   -0.67559400
 C                 -0.27718700   -1.32779400   -1.45311300
 H                 -0.61449800   -1.11191100    2.46718800
 H                  1.73023900   -0.84392000    2.11650700
 H                  2.83604400   -0.85750900    0.00000000
 H                 -1.82677600   -2.88229100    1.21993200
 H                  1.73023900   -0.84392000   -2.11650700
 H                 -1.82677600   -2.88229100   -1.21993200
 H                 -0.61449800   -1.11191100   -2.46718800
 C                  0.02009300    2.09485300   -1.14783900
 H                  0.34856500    2.16700200   -2.17787500
 C                  0.80856700    2.36443400    0.00000000
 H                  1.85497400    2.64637700    0.00000000
 C                  0.02009300    2.09485300    1.14783900
 H                  0.34856500    2.16700200    2.17787500
 C                 -1.28422000    1.70068900   -0.71040700
 H                 -2.11384700    1.42909800   -1.35092600
 C                 -1.28422000    1.70068900    0.71040700
 H                 -2.11384700    1.42909800    1.35092600
25
Cr4-66T(B3PW91)
 C                 -1.67110300    0.47193800    1.33375000
 C                 -1.72440100   -0.93890900    1.06482900
 C                 -1.67110300   -0.47193800   -1.33375000
 C                 -1.78170400   -1.40873700   -0.26388300
 C                  1.72440100   -0.93890900   -1.06482900
 C                  1.78170400   -1.40873700    0.26388300
 H                 -1.62953200    0.81986200    2.36251900
 H                 -1.62953200   -0.81986200   -2.36251900
 H                  1.70058700   -1.64146200   -1.89448200
 H                 -1.70058700   -1.64146200    1.89448200
 H                 -1.79215900   -2.47636600   -0.47034400
 H                  1.79215900   -2.47636600    0.47034400
 C                 -1.78170400    1.40873700    0.26388300
 H                 -1.79215900    2.47636600    0.47034400
 C                 -1.72440100    0.93890900   -1.06482900
 H                 -1.70058700    1.64146200   -1.89448200
 C                  1.78170400    1.40873700   -0.26388300
 C                  1.67110300    0.47193800   -1.33375000
 C                  1.67110300   -0.47193800    1.33375000
 C                  1.72440100    0.93890900    1.06482900
 H                  1.79215900    2.47636600   -0.47034400
 H                  1.70058700    1.64146200    1.89448200
 H                  1.62953200    0.81986200   -2.36251900
 H                  1.62953200   -0.81986200    2.36251900
 Cr                 0.00000000    0.00000000    0.00000000
25
Cr4-66T(M06L)
 C                 -1.66085600    0.38962300    1.35714100
 C                 -1.71765800   -1.00216600    1.00477400
 C                 -1.66085600   -0.38962300   -1.35714100
 C                 -1.77560000   -1.38809900   -0.34831400
 C                  1.71765800   -1.00216600   -1.00477400
 C                  1.77560000   -1.38809900    0.34831400
 H                 -1.60966900    0.67461700    2.40319200
 H                 -1.60966900   -0.67461700   -2.40319200
 H                  1.68645900   -1.75272000   -1.78891800
 H                 -1.68645900   -1.75272000    1.78891800
 H                 -1.77876300   -2.43954700   -0.62015000
 H                  1.77876300   -2.43954700    0.62015000
 C                 -1.77560000    1.38809900    0.34831400
 H                 -1.77876300    2.43954700    0.62015000
 C                 -1.71765800    1.00216600   -1.00477400
 H                 -1.68645900    1.75272000   -1.78891800
 C                  1.77560000    1.38809900   -0.34831400
 C                  1.66085600    0.38962300   -1.35714100
 C                  1.66085600   -0.38962300    1.35714100
 C                  1.71765800    1.00216600    1.00477400
 H                  1.77876300    2.43954700   -0.62015000
 H                  1.68645900    1.75272000    1.78891800
 H                  1.60966900    0.67461700   -2.40319200
 H                  1.60966900   -0.67461700    2.40319200
 Cr                 0.00000000    0.00000000    0.00000000
25
Mn1-66Q(B3PW91)
 C                  0.00000000    1.42144400    1.82442300
 C                  1.23100700    0.71072200    1.82442300
 C                  0.00000000   -1.42144400    1.82442300
 C                  1.23100700   -0.71072200    1.82442300
 C                  0.00000000   -1.42144400   -1.82442300
 C                  1.23100700   -0.71072200   -1.82442300
 H                  0.00000000    2.50872100    1.82150500
 H                  0.00000000   -2.50872100    1.82150500
 H                  0.00000000   -2.50872100   -1.82150500
 H                  2.17261600    1.25436100    1.82150500
 H                  2.17261600   -1.25436100    1.82150500
 H                  2.17261600   -1.25436100   -1.82150500
 C                 -1.23100700    0.71072200    1.82442300
 H                 -2.17261600    1.25436100    1.82150500
 C                 -1.23100700   -0.71072200    1.82442300
 H                 -2.17261600   -1.25436100    1.82150500
 C                 -1.23100700    0.71072200   -1.82442300
 C                 -1.23100700   -0.71072200   -1.82442300
 C                  1.23100700    0.71072200   -1.82442300
 C                  0.00000000    1.42144400   -1.82442300
 H                 -2.17261600    1.25436100   -1.82150500
 H                  0.00000000    2.50872100   -1.82150500
 H                 -2.17261600   -1.25436100   -1.82150500
 H                  2.17261600    1.25436100   -1.82150500
 Mn                 0.00000000    0.00000000    0.00000000
25
Mn1-66Q(M06L)
 C                  0.00000000    1.41942200    1.81785700
 C                  1.22925500    0.70971100    1.81785700
 C                  0.00000000   -1.41942200    1.81785700
 C                  1.22925500   -0.70971100    1.81785700
 C                  0.00000000   -1.41942200   -1.81785700
 C                  1.22925500   -0.70971100   -1.81785700
 H                  0.00000000    2.50492900    1.80861400
 H                  0.00000000   -2.50492900    1.80861400
 H                  0.00000000   -2.50492900   -1.80861400
 H                  2.16933200    1.25246500    1.80861400
 H                  2.16933200   -1.25246500    1.80861400
 H                  2.16933200   -1.25246500   -1.80861400
 C                 -1.22925500    0.70971100    1.81785700
 H                 -2.16933200    1.25246500    1.80861400
 C                 -1.22925500   -0.70971100    1.81785700
 H                 -2.16933200   -1.25246500    1.80861400
 C                 -1.22925500    0.70971100   -1.81785700
 C                 -1.22925500   -0.70971100   -1.81785700
 C                  1.22925500    0.70971100   -1.81785700
 C                  0.00000000    1.41942200   -1.81785700
 H                 -2.16933200    1.25246500   -1.80861400
 H                  0.00000000    2.50492900   -1.80861400
 H                 -2.16933200   -1.25246500   -1.80861400
 H                  2.16933200    1.25246500   -1.80861400
 Mn                 0.00000000    0.00000000    0.00000000
25
Mn2-66D(B3PW91)
 C                  1.69542600   -1.43588300   -0.00177900
 C                  1.64039200   -0.71468600    1.21628500
 C                  1.69535800    1.43591800    0.00181600
 C                  1.64017000    0.71156000    1.21805300
 C                 -1.69539000    1.43589500    0.00113200
 C                 -1.64027800    0.71212600    1.21770300
 H                  1.70793900   -2.52364600   -0.00319700
 H                  1.70784500    2.52368100    0.00322700
 H                 -1.70788300    2.52365800    0.00202400
 H                  1.59356800   -1.24917100    2.16355200
 H                  1.59314400    1.24366100    2.16665200
 H                 -1.59333300    1.24466900    2.16605800
 C                  1.64023900   -0.71152700   -1.21801900
 H                  1.59326300   -1.24362300   -2.16662400
 C                  1.64040400    0.71471900   -1.21625200
 H                  1.59358900    1.24920600   -2.16351800
 C                 -1.64024200   -0.71214000   -1.21771600
 C                 -1.64032500    0.71410800   -1.21660700
 C                 -1.64034500   -0.71412300    1.21659800
 C                 -1.69536400   -1.43590900   -0.00114000
 H                 -1.59326500   -1.24468200   -2.16607100
 H                 -1.70782800   -2.52367200   -0.00203600
 H                 -1.59345100    1.24815500   -2.16411800
 H                 -1.59349000   -1.24816700    2.16411100
 Mn                -0.00001500   -0.00001700   -0.00002000
25
Mn2-66D(M06L)
 C                  1.68236900   -1.43539800   -0.00226100
 C                  1.62489800   -0.71410900    1.21393100
 C                  1.68236900    1.43541200    0.00226300
 C                  1.62467600    0.71015600    1.21614500
 C                 -1.68238300    1.43540400    0.00229500
 C                 -1.62467900    0.71012000    1.21616000
 H                  1.69158200   -2.52225300   -0.00405200
 H                  1.69157400    2.52226700    0.00405500
 H                 -1.69159800    2.52225900    0.00411200
 H                  1.56675600   -1.24752400    2.16051800
 H                  1.56630800    1.24055200    2.16441500
 H                 -1.56631400    1.24049500    2.16444200
 C                  1.62467800   -0.71014300   -1.21614500
 H                  1.56631300   -1.24054000   -2.16441500
 C                  1.62488600    0.71412200   -1.21392800
 H                  1.56673800    1.24753700   -2.16051500
 C                 -1.62466900   -0.71012200   -1.21616100
 C                 -1.62489400    0.71414300   -1.21391200
 C                 -1.62489500   -0.71414500    1.21391500
 C                 -1.68235500   -1.43540600   -0.00229300
 H                 -1.56629800   -1.24049600   -2.16444300
 H                 -1.69155800   -2.52226100   -0.00410900
 H                 -1.56675300    1.24758000   -2.16048600
 H                 -1.56675000   -1.24758100    2.16049000
 Mn                 0.00000000   -0.00001000   -0.00000300
25
Mn3-57Q(B3PW91)
 C                 -1.63877300   -1.57162200    0.00000000
 C                 -1.02179800   -1.57403500    1.28100600
 C                  0.36421500   -1.57572900    1.59729200
 C                 -1.02179800   -1.57403500   -1.28100600
 C                  1.47582100   -1.57345400    0.71093800
 C                  0.36421500   -1.57572900   -1.59729200
 C                  1.47582100   -1.57345400   -0.71093800
 H                 -2.72372900   -1.48330100    0.00000000
 H                 -1.69809600   -1.48715900    2.12957300
 H                  0.60559600   -1.48974600    2.65529100
 H                 -1.69809600   -1.48715900   -2.12957300
 H                  2.45332500   -1.48613300    1.18190200
 H                  0.60559600   -1.48974600   -2.65529100
 H                  2.45332500   -1.48613300   -1.18190200
 C                  0.98072200    2.14136100   -0.71235400
 H                  1.85959000    2.15189200   -1.35056300
 C                  0.98072200    2.14136100    0.71235400
 H                  1.85959000    2.15189200    1.35056300
 C                 -0.37419700    2.14201700    1.15255900
 H                 -0.70998200    2.15316500    2.18545100
 C                 -0.37419700    2.14201700   -1.15255900
 H                 -0.70998200    2.15316500   -2.18545100
 C                 -1.21158200    2.14242900    0.00000000
 H                 -2.29774600    2.15414500    0.00000000
 Mn                 0.00022300    0.05993400    0.00000000
25
Mn3-57Q(M06L)
 C                 -1.63613900   -1.53371700    0.00000000
 C                 -1.02008000   -1.53526100    1.27918000
 C                  0.36408600   -1.53522800    1.59512500
 C                 -1.02008000   -1.53526100   -1.27918000
 C                  1.47436300   -1.53215000    0.71006500
 C                  0.36408600   -1.53522800   -1.59512500
 C                  1.47436300   -1.53215000   -0.71006500
 H                 -2.71776600   -1.42685100    0.00000000
 H                 -1.69418700   -1.42942000    2.12519900
 H                  0.60454200   -1.42952400    2.64983900
 H                 -1.69418700   -1.42942000   -2.12519900
 H                  2.44863800   -1.42424700    1.17960900
 H                  0.60454200   -1.42952400   -2.64983900
 H                  2.44863800   -1.42424700   -1.17960900
 C                  0.97579100    2.10725000   -0.71055900
 H                  1.85341900    2.11055600   -1.34793400
 C                  0.97579100    2.10725000    0.71055900
 H                  1.85341900    2.11055600    1.34793400
 C                 -0.37577200    2.10311300    1.14963600
 H                 -0.71110800    2.10241700    2.18113100
 C                 -0.37577200    2.10311300   -1.14963600
 H                 -0.71110800    2.10241700   -2.18113100
 C                 -1.21101000    2.10060600    0.00000000
 H                 -2.29569100    2.09795700    0.00000000
 Mn                 0.00292300    0.03101300    0.00000000
25
Mn4-57X(B3PW91)
 C                 -1.86858000    1.43291300   -0.69044100
 C                 -1.87244100    1.43728200    0.68105000
 C                 -2.28491500    0.33140200    1.53503400
 C                 -2.27805400    0.32202300   -1.53961600
 C                 -2.07707600   -0.97577500    1.22374700
 C                 -2.07248200   -0.98331400   -1.21942800
 C                 -1.33114200   -1.42044900    0.00502500
 H                 -1.65311100    2.38078600   -1.18978000
 H                 -1.65934900    2.38817200    1.17562500
 H                 -2.76585700    0.58731400    2.47997200
 H                 -2.75535200    0.57257000   -2.48784100
 H                 -2.45382500   -1.73629000    1.91353700
 H                 -2.44727900   -1.74797400   -1.90568700
 H                 -1.20576400   -2.50900400    0.00860500
 C                  2.70919500   -0.66459600    0.79405500
 H                  2.94701400   -1.44980200    1.50571200
 C                  2.31674500    0.66737300    1.11724400
 H                  2.21212600    1.07749600    2.11746800
 C                  2.11166300    1.37347800   -0.10395700
 H                  1.81865100    2.41478900   -0.19749300
 C                  2.74306100   -0.78242700   -0.62427600
 H                  3.01025300   -1.67357300   -1.18462200
 C                  2.37098600    0.47619400   -1.18087800
 H                  2.31488500    0.71528200   -2.23886200
 Mn                 0.47343400   -0.33217500    0.00072000
25
Mn4-57X(M06L)
 C                 -1.78108200    1.41595800   -0.75571600
 C                 -1.71412600    1.49596200    0.60867600
 C                 -2.12502200    0.46292900    1.54353900
 C                 -2.27347200    0.28383200   -1.52006900
 C                 -2.01013200   -0.87019800    1.30121500
 C                 -2.12480700   -1.01173200   -1.13760300
 C                 -1.36914000   -1.43395000    0.07714500
 H                 -1.54181400    2.32128500   -1.31662000
 H                 -1.42493700    2.45813300    1.03536300
 H                 -2.52943700    0.79366200    2.49884200
 H                 -2.77060200    0.50313300   -2.46362500
 H                 -2.38245100   -1.56135200    2.06129100
 H                 -2.56494100   -1.78526100   -1.77159600
 H                 -1.31806300   -2.52517200    0.13845700
 C                  2.60595000   -0.39784900    0.97906000
 H                  2.81987300   -0.96947100    1.87480900
 C                  2.13097200    0.94283300    0.93611200
 H                  1.91172700    1.56935200    1.79337300
 C                  1.99223800    1.31543300   -0.42788300
 H                  1.63972600    2.27355200   -0.79314900
 C                  2.75929500   -0.85264100   -0.35909600
 H                  3.10779100   -1.83302400   -0.66281900
 C                  2.37502400    0.20523800   -1.22990800
 H                  2.38610600    0.17470600   -2.31332800
 Mn                 0.47491400   -0.43017700   -0.00695300
25
Mn5-57D(B3PW91)
 C                  0.31012000    1.24889200    1.38195900
 C                 -1.11095700    1.06127800    1.25749600
 C                 -1.79264900    1.04090000    0.00000000
 C                  1.03227400    2.33623200    0.67079700
 C                 -1.11095700    1.06127800   -1.25749600
 C                  1.03227400    2.33623200   -0.67079700
 C                  0.31012000    1.24889200   -1.38195900
 H                  0.69911000    0.98711400    2.36810700
 H                 -1.68065700    0.71083600    2.11839400
 H                 -2.84822300    0.77533600    0.00000000
 H                  1.51438500    3.12706100    1.24995900
 H                 -1.68065700    0.71083600   -2.11839400
 H                  1.51438500    3.12706100   -1.24995900
 H                  0.69911000    0.98711400   -2.36810700
 C                  0.04338600   -2.01781100   -1.15037900
 H                 -0.28211400   -2.09654400   -2.18238800
 C                 -0.75103500   -2.30502900    0.00000000
 H                 -1.77866900   -2.65213300    0.00000000
 C                  0.04338600   -2.01781100    1.15037900
 H                 -0.28211400   -2.09654400    2.18238800
 C                  1.33797300   -1.57506600   -0.70906800
 H                  2.16113700   -1.27026100   -1.34483600
 C                  1.33797300   -1.57506600    0.70906800
 H                  2.16113700   -1.27026100    1.34483600
 Mn                -0.17153100   -0.24388600    0.00000000
25
Mn5-57D(M06L)
 C                  1.31156400   -1.39149100   -0.28582900
 C                  1.02230200   -1.25893700    1.10522900
 C                  0.97386500   -0.00000100    1.76678800
 C                  2.43085000   -0.67022100   -0.93414200
 C                  1.02230300    1.25893600    1.10523000
 C                  2.43085000    0.67022200   -0.93414100
 C                  1.31156400    1.39149200   -0.28582800
 H                  1.08158400   -2.37870700   -0.69596300
 H                  0.63892400   -2.11284700    1.66668300
 H                  0.59772700   -0.00000100    2.79026300
 H                  3.24928100   -1.24271400   -1.37398900
 H                  0.63892300    2.11284500    1.66668400
 H                  3.24928100    1.24271600   -1.37398800
 H                  1.08158400    2.37870800   -0.69596100
 C                 -2.03612300    1.15359400    0.01613100
 H                 -2.11229600    2.18426400    0.34340400
 C                 -2.27126000    0.00000800    0.81215100
 H                 -2.51382500    0.00001600    1.86943700
 C                 -2.03612600   -1.15358900    0.01614600
 H                 -2.11230200   -2.18425400    0.34343300
 C                 -1.68348800    0.71393700   -1.29685700
 H                 -1.43858500    1.35525600   -2.13519800
 C                 -1.68349000   -0.71395000   -1.29684700
 H                 -1.43858900   -1.35528100   -2.13518000
 Mn                -0.22714300    0.00000000    0.04008700
25
Mn6-66X(B3PW91)
 C                 -2.58375200   -0.05752000   -0.96649400
 C                 -2.33439300    1.19659400   -0.35175200
 C                 -1.54955600    0.05757200    1.68006900
 C                 -1.81935300    1.25226200    0.97026700
 C                  2.76701500    0.71032400    0.96978200
 C                  2.21525200    1.40087500   -0.10760600
 H                 -3.00289900   -0.10188000   -1.96897700
 H                 -1.15644200    0.10190400    2.69310000
 H                  3.18273500    1.25981300    1.81276900
 H                 -2.54916800    2.11737400   -0.88927100
 H                 -1.63030400    2.21642400    1.43658900
 H                  2.22213100    2.49104900   -0.11126700
 C                 -2.29842200   -1.25338600   -0.25860900
 H                 -2.48390800   -2.21790700   -0.72578000
 C                 -1.78354500   -1.19482700    1.06317400
 H                 -1.56713300   -2.11514500    1.60067000
 C                  2.21545700   -1.40099600   -0.10627500
 C                  2.76715600   -0.70933900    0.97042800
 C                  1.68235800    0.71742200   -1.23710300
 C                  1.68232100   -0.71870400   -1.23636800
 H                  2.22256800   -2.49116300   -0.10892100
 H                  1.47070700   -1.27120500   -2.15135900
 H                  3.18302100   -1.25798600    1.81389100
 H                  1.47085600    1.26906300   -2.15263300
 V                 -0.30979900   -0.00008700   -0.41677700
25
Mn6-66X(M06L)
 C                  2.45664100   -1.37370100   -0.41151900
 C                  2.95311800   -0.73326800    0.69888000
 C                  2.05053400    1.40105400   -0.09127800
 C                  2.65602600    0.64925600    0.92724600
 C                 -2.05049900    1.40105900    0.09133200
 C                 -1.53169500    0.77591900    1.24723400
 H                  2.68645100   -2.42122600   -0.59091700
 H                  1.97857300    2.48246500    0.00531500
 H                 -1.97852100    2.48247200   -0.00522600
 H                  3.58011700   -1.26960000    1.40632700
 H                  3.01089600    1.14440000    1.82608900
 H                 -1.18010200    1.36845100    2.08820600
 C                  1.54970700   -0.68684300   -1.30679200
 H                  1.27163500   -1.16874700   -2.24104800
 C                  1.53171200    0.77596200   -1.24719800
 H                  1.18012500    1.36853000   -2.08814700
 C                 -2.95312900   -0.73322000   -0.69889700
 C                 -2.65599100    0.64930100   -0.92722400
 C                 -1.54971000   -0.68688900    1.30677000
 C                 -2.45667100   -1.37369800    0.41148400
 H                 -3.58014500   -1.26951200   -1.40635900
 H                 -2.68651400   -2.42122100    0.59085700
 H                 -3.01083900    1.14448000   -1.82605600
 H                 -1.27163600   -1.16883200    2.24100500
 Mn                -0.00001200   -0.02645000   -0.00001100
25
Fe1-66T(B3PW91)
 C                  1.75475900    0.00000000    1.41716100
 C                  1.75482700    1.22734300    0.70859300
 C                  1.75475900    0.00000000   -1.41716100
 C                  1.75482700    1.22734300   -0.70859300
 C                 -1.75475900    0.00000000   -1.41716100
 C                 -1.75482700    1.22734300   -0.70859300
 H                  1.74884900    0.00000000    2.50526400
 H                  1.74884900    0.00000000   -2.50526400
 H                 -1.74884900    0.00000000   -2.50526400
 H                  1.74899800    2.16964800    1.25267600
 H                  1.74899800    2.16964800   -1.25267600
 H                 -1.74899800    2.16964800   -1.25267600
 C                  1.75482700   -1.22734300    0.70859300
 H                  1.74899800   -2.16964800    1.25267600
 C                  1.75482700   -1.22734300   -0.70859300
 H                  1.74899800   -2.16964800   -1.25267600
 C                 -1.75482700   -1.22734300    0.70859300
 C                 -1.75482700   -1.22734300   -0.70859300
 C                 -1.75482700    1.22734300    0.70859300
 C                 -1.75475900    0.00000000    1.41716100
 H                 -1.74899800   -2.16964800    1.25267600
 H                 -1.74884900    0.00000000    2.50526400
 H                 -1.74899800   -2.16964800   -1.25267600
 H                 -1.74899800    2.16964800    1.25267600
 Fe                 0.00000000    0.00000000    0.00000000
25
Fe1-66T(M06L)
 C                  1.74501800    0.00000000    1.41500900
 C                  1.74513400    1.22553400    0.70749700
 C                  1.74501800    0.00000000   -1.41500900
 C                  1.74513400    1.22553400   -0.70749700
 C                 -1.74501800    0.00000000   -1.41500900
 C                 -1.74513400    1.22553400   -0.70749700
 H                  1.73366500    0.00000000    2.50183700
 H                  1.73366500    0.00000000   -2.50183700
 H                 -1.73366500    0.00000000   -2.50183700
 H                  1.73386500    2.16670600    1.25100000
 H                  1.73386500    2.16670600   -1.25100000
 H                 -1.73386500    2.16670600   -1.25100000
 C                  1.74513400   -1.22553400    0.70749700
 H                  1.73386500   -2.16670600    1.25100000
 C                  1.74513400   -1.22553400   -0.70749700
 H                  1.73386500   -2.16670600   -1.25100000
 C                 -1.74513400   -1.22553400    0.70749700
 C                 -1.74513400   -1.22553400   -0.70749700
 C                 -1.74513400    1.22553400    0.70749700
 C                 -1.74501800    0.00000000    1.41500900
 H                 -1.73386500   -2.16670600    1.25100000
 H                 -1.73366500    0.00000000    2.50183700
 H                 -1.73386500   -2.16670600   -1.25100000
 H                 -1.73386500    2.16670600    1.25100000
 Fe                 0.00000000    0.00000000    0.00000000
25
Fe2-57S(B3PW91)
 C                  0.31409000    1.25966600    1.34125400
 C                 -1.08833600    0.98619500    1.25292000
 C                 -1.77191100    0.94020600    0.00000000
 C                  0.91269200    2.44535300    0.66810700
 C                 -1.08833600    0.98619500   -1.25292000
 C                  0.91269200    2.44535300   -0.66810700
 C                  0.31409000    1.25966600   -1.34125400
 H                  0.75736800    0.98798000    2.30340400
 H                 -1.63436100    0.59913800    2.11522400
 H                 -2.81138800    0.61335000    0.00000000
 H                  1.25624000    3.29384400    1.26429600
 H                 -1.63436100    0.59913800   -2.11522400
 H                  1.25624000    3.29384400   -1.26429600
 H                  0.75736800    0.98798000   -2.30340400
 C                  0.03308300   -1.98790400   -1.15383800
 H                 -0.29085500   -2.06870500   -2.18637800
 C                 -0.76488200   -2.25061600    0.00000000
 H                 -1.80435700   -2.56279100    0.00000000
 C                  0.03308300   -1.98790400    1.15383800
 H                 -0.29085500   -2.06870500    2.18637800
 C                  1.33419800   -1.57723900   -0.71128100
 H                  2.16344100   -1.28714600   -1.34672200
 C                  1.33419800   -1.57723900    0.71128100
 H                  2.16344100   -1.28714600    1.34672200
 Fe                -0.10522600   -0.25966000    0.00000000
25
Fe2-57S(M06L)
 C                  1.25312800   -1.33874100   -0.31005700
 C                  0.95684100   -1.25260500    1.08905600
 C                  0.89906500   -0.00000100    1.77207500
 C                  2.44138000   -0.66785600   -0.89010800
 C                  0.95684000    1.25260300    1.08905700
 C                  2.44138000    0.66785700   -0.89010800
 C                  1.25312700    1.33874100   -0.31005500
 H                  0.98103500   -2.29991500   -0.75618300
 H                  0.55560300   -2.11371300    1.62667700
 H                  0.55038300   -0.00000200    2.80386900
 H                  3.29153700   -1.26155700   -1.22992900
 H                  0.55560200    2.11371100    1.62667900
 H                  3.29153700    1.26155900   -1.22992700
 H                  0.98103400    2.29991500   -0.75618000
 C                 -1.95923100    1.15333200   -0.04339600
 H                 -2.03194800    2.18562800    0.27970400
 C                 -2.22417600    0.00000600    0.75548400
 H                 -2.54079200    0.00001200    1.79202800
 C                 -1.95923700   -1.15332700   -0.04338700
 H                 -2.03196000   -2.18562100    0.27972200
 C                 -1.54910300    0.70965700   -1.34366400
 H                 -1.24517900    1.34439200   -2.16676400
 C                 -1.54910700   -0.70966500   -1.34365700
 H                 -1.24518500   -1.34440800   -2.16675200
 Fe                -0.26450400    0.00000000    0.10421600
25
Fe3-66S(B3PW91)
 C                  0.77115400    2.48475900    0.67422000
 C                 -0.09537000    1.45683700    1.29299900
 C                 -1.39507200    1.21706900   -0.70925100
 C                 -1.39507200    1.21706900    0.70925100
 C                 -0.82208700   -2.05719100   -0.70875500
 C                 -0.82208700   -2.05719100    0.70875500
 H                  1.30472100    3.21500200    1.28252900
 H                 -2.27849800    0.96288600   -1.29310300
 H                 -1.72178900   -2.31980800   -1.26099300
 H                 -0.00455700    1.29434500    2.36833700
 H                 -2.27849800    0.96288600    1.29310300
 H                 -1.72178900   -2.31980800    1.26099300
 C                  0.77115400    2.48475900   -0.67422000
 H                  1.30472100    3.21500200   -1.28252900
 C                 -0.09537000    1.45683700   -1.29299900
 H                 -0.00455700    1.29434500   -2.36833700
 C                  1.51439600   -1.22759000   -0.70458400
 C                  0.33622100   -1.63014000   -1.40495100
 C                  0.33622100   -1.63014000    1.40495100
 C                  1.51439600   -1.22759000    0.70458400
 H                  2.37349300   -0.85202700   -1.25453100
 H                  2.37349300   -0.85202700    1.25453100
 H                  0.30096400   -1.53144900   -2.48755000
 H                  0.30096400   -1.53144900    2.48755000
 Fe                -0.14075200   -0.17164700    0.00000000
25
Fe3-66S(M06L)
 C                  0.75858800    2.47640500    0.67336200
 C                 -0.09504700    1.44180200    1.28729100
 C                 -1.39821900    1.19725100   -0.70871900
 C                 -1.39821900    1.19725100    0.70871900
 C                 -0.81467100   -2.04566500   -0.70764800
 C                 -0.81467100   -2.04566500    0.70764800
 H                  1.28041900    3.21324800    1.28123300
 H                 -2.27846700    0.93908000   -1.29451000
 H                 -1.71456700   -2.30292100   -1.25986100
 H                  0.00303300    1.26636600    2.35985500
 H                 -2.27846700    0.93908000    1.29451000
 H                 -1.71456700   -2.30292100    1.25986100
 C                  0.75858800    2.47640500   -0.67336200
 H                  1.28041900    3.21324800   -1.28123300
 C                 -0.09504700    1.44180200   -1.28729100
 H                  0.00303300    1.26636600   -2.35985500
 C                  1.51824700   -1.20552900   -0.70363500
 C                  0.34126100   -1.61158800   -1.40366000
 C                  0.34126100   -1.61158800    1.40366000
 C                  1.51824700   -1.20552900    0.70363500
 H                  2.36944300   -0.81437400   -1.25290100
 H                  2.36944300   -0.81437400    1.25290100
 H                  0.29860100   -1.49222400   -2.48305200
 H                  0.29860100   -1.49222400    2.48305200
 Fe                -0.13995500   -0.17886500    0.00000000
25
 Fe4-57T(B3PW91)
 C                 -2.41962100    1.06818100   -0.72982200
 C                 -1.54872400    1.58276600    0.20892400
 C                 -0.91189100    0.94326500    1.35193700
 C                 -2.81641300   -0.30098800   -0.92357200
 C                 -0.86050000   -0.44566000    1.61632600
 C                 -2.20585700   -1.39395000   -0.36945700
 C                 -1.10549700   -1.42153200    0.58933700
 H                 -2.82641900    1.78646100   -1.44361800
 H                 -1.34099100    2.65105400    0.13111700
 H                 -0.53561600    1.61451800    2.12396500
 H                 -3.61130200   -0.48017600   -1.64733400
 H                 -0.43375700   -0.77145300    2.56561600
 H                 -2.54841100   -2.37395700   -0.70795700
 H                 -0.76135200   -2.42740600    0.83435600
 C                  2.36195100   -1.01835900    0.20539500
 H                  2.55777900   -1.93327500    0.75582500
 C                  2.52580500    0.29925000    0.69391300
 H                  2.86344400    0.57341600    1.68876400
 C                  2.12450100    1.21051700   -0.33256900
 H                  2.14636700    2.29367600   -0.26428200
 C                  1.85199100   -0.93653800   -1.13202000
 H                  1.64548900   -1.77832200   -1.78532400
 C                  1.73634700    0.44788000   -1.47644500
 H                  1.41647900    0.84683300   -2.43385500
 Fe                 0.34752800   -0.00809100    0.07580900
25
Fe4-57T(M06L)
 C                  0.60565100    2.13818500    1.24583100
 C                 -0.45494700    1.23347600    1.52044700
 C                 -1.57058700    0.84554500    0.71142700
 C                  1.04659300    2.59710800    0.00000000
 C                 -1.57058700    0.84554500   -0.71142700
 C                  0.60565100    2.13818500   -1.24583100
 C                 -0.45494700    1.23347600   -1.52044700
 H                  1.20105800    2.43186400    2.10957400
 H                 -0.54198200    0.93406100    2.56496200
 H                 -2.42938300    0.40367600    1.21484000
 H                  1.89340000    3.28021700    0.00000000
 H                 -2.42938300    0.40367600   -1.21484000
 H                  1.20105800    2.43186400   -2.10957400
 H                 -0.54198200    0.93406100   -2.56496200
 C                 -0.51980200   -2.28783300   -0.71204700
 H                 -1.35678800   -2.54660900   -1.34997000
 C                 -0.51980200   -2.28783300    0.71204700
 H                 -1.35678800   -2.54660900    1.34997000
 C                  0.77439100   -1.87899900    1.15228600
 H                  1.08996100   -1.76792000    2.18304000
 C                  0.77439100   -1.87899900   -1.15228600
 H                  1.08996100   -1.76792000   -2.18304000
 C                  1.57412900   -1.62724100    0.00000000
 H                  2.60467800   -1.29152500    0.00000000
 Fe                -0.08325400   -0.28163600    0.00000000
25
Co1-66D(B3PW91)
 C                 -0.81191400   -2.51026100    0.00000000
 C                 -0.18873500   -2.17962400    1.23367000
 C                  1.67628400   -1.16537000    0.00000000
 C                  1.05857100   -1.50502400    1.23301200
 C                  0.70391500    2.89216000    0.71376400
 C                 -0.20764700    2.12507300    1.40911700
 H                 -1.79163100   -2.98339600    0.00000000
 H                  2.60082600   -0.59226000    0.00000000
 H                  1.40890500    3.52365600    1.25336700
 H                 -0.68381100   -2.41518400    2.17315700
 H                  1.52290900   -1.21218700    2.17189600
 H                 -0.23655400    2.16548600    2.49807600
 C                 -0.18873500   -2.17962400   -1.23367000
 H                 -0.68381100   -2.41518400   -2.17315700
 C                  1.05857100   -1.50502400   -1.23301200
 H                  1.52290900   -1.21218700   -2.17189600
 C                 -0.20764700    2.12507300   -1.40911700
 C                  0.70391500    2.89216000   -0.71376400
 C                 -1.14782000    1.28526100    0.72311100
 C                 -1.14782000    1.28526100   -0.72311100
 H                 -0.23655400    2.16548600   -2.49807600
 H                 -2.02931300    0.94255200   -1.26920500
 H                  1.40890500    3.52365600   -1.25336700
 H                 -2.02931300    0.94255200    1.26920500
 Co                -0.31774400   -0.43679100    0.00000000
25
Co1-66D(M06L)
 C                 -2.57808600    0.00002900   -0.60733700
 C                 -2.16471100    1.23661600   -0.04013400
 C                 -0.87584900   -0.00002600    1.64424500
 C                 -1.30453700    1.23173200    1.08511300
 C                  2.76280500    0.71208900    0.73003200
 C                  2.04974800    1.40746600   -0.22237300
 H                 -3.18100000    0.00004900   -1.51135000
 H                 -0.14785300   -0.00004700    2.45106800
 H                  3.35233300    1.25118100    1.46821100
 H                 -2.47385600    2.17386500   -0.49297000
 H                 -0.92858700    2.16758800    1.48940600
 H                  2.08838100    2.49529600   -0.24492100
 C                 -2.16474300   -1.23658600   -0.04016900
 H                 -2.47391000   -2.17381400   -0.49303300
 C                 -1.30456700   -1.23175800    1.08507700
 H                 -0.92864500   -2.16763600    1.48934400
 C                  2.04975000   -1.40746500   -0.22237200
 C                  2.76280600   -0.71208600    0.73003200
 C                  1.25945300    0.72324300   -1.19967400
 C                  1.25945400   -0.72324500   -1.19967300
 H                  2.08838400   -2.49529600   -0.24491800
 H                  0.96044200   -1.26454800   -2.09890200
 H                  3.35233500   -1.25117700    1.46821200
 H                  0.96044100    1.26454400   -2.09890400
 Co                -0.48805900   -0.00000200   -0.43103100
25
Co2-57D(B3PW91)
 C                  0.77135200    2.81203300    0.72251200
 C                  0.08159200    1.98174100    1.55998700
 C                 -0.90785200    0.95552500    1.24238200
 C                  0.77135200    2.81203300   -0.72251200
 C                 -1.59907600    0.78522800    0.00000000
 C                  0.08159200    1.98174100   -1.55998700
 C                 -0.90785200    0.95552500   -1.24238200
 H                  1.44703200    3.52605100    1.19489000
 H                  0.28753100    2.08985000    2.62649800
 H                 -1.42765200    0.55950700    2.11591600
 H                  1.44703200    3.52605100   -1.19489000
 H                 -2.59346800    0.33962600    0.00000000
 H                  0.28753100    2.08985000   -2.62649800
 H                 -1.42765200    0.55950700   -2.11591600
 C                  0.06431600   -2.25504900   -1.15003200
 H                 -0.25459800   -2.35519000   -2.18275600
 C                 -0.72127100   -2.55797800    0.00000000
 H                 -1.74294300   -2.92299800    0.00000000
 C                  0.06431600   -2.25504900    1.15003200
 H                 -0.25459800   -2.35519000    2.18275600
 C                  1.34935500   -1.79759500   -0.71508500
 H                  2.17364000   -1.50864200   -1.35887200
 C                  1.34935500   -1.79759500    0.71508500
 H                  2.17364000   -1.50864200    1.35887200
 Co                -0.09253900   -0.43567200    0.00000000
25
Co2-57D(M06L)
 C                  0.76572600    2.78286800    0.71858200
 C                  0.07659000    1.95179900    1.55766100
 C                 -0.91328500    0.93652400    1.24282700
 C                  0.76572600    2.78286800   -0.71858200
 C                 -1.60462400    0.76452500    0.00000000
 C                  0.07659000    1.95179900   -1.55766100
 C                 -0.91328500    0.93652400   -1.24282700
 H                  1.44622700    3.48901400    1.19167200
 H                  0.29444600    2.05141100    2.62094300
 H                 -1.42998900    0.53391500    2.11434900
 H                  1.44622700    3.48901400   -1.19167200
 H                 -2.59383800    0.31016600    0.00000000
 H                  0.29444600    2.05141100   -2.62094300
 H                 -1.42998900    0.53391500   -2.11434900
 C                  0.06980500   -2.21843300   -1.14991700
 H                 -0.25459500   -2.30763900   -2.18009800
 C                 -0.71817000   -2.50927100    0.00000000
 H                 -1.74215400   -2.86227500    0.00000000
 C                  0.06980500   -2.21843300    1.14991700
 H                 -0.25459500   -2.30763900    2.18009800
 C                  1.35073300   -1.75839400   -0.71639800
 H                  2.17284800   -1.46653300   -1.35847400
 C                  1.35073300   -1.75839400    0.71639800
 H                  2.17284800   -1.46653300    1.35847400
 Co                -0.08814600   -0.44118900    0.00000000
25
Co3-66Q(B3PW91)
 C                  1.77846800   -0.89385800    1.11330500
 C                  1.77697800    0.53034000    1.32350400
 C                  1.77843700    0.89386500   -1.11328400
 C                  1.77447600    1.39552600    0.20871700
 C                 -1.77845800    0.89338700   -1.11364700
 C                 -1.77444100    1.39561700    0.20811800
 H                  1.75885600   -1.57557100    1.95894200
 H                  1.75878000    1.57557700   -1.95892000
 H                 -1.75895200    1.57475000   -1.95957100
 H                  1.75523900    0.93671000    2.33106800
 H                  1.74413200    2.47198700    0.37008200
 H                 -1.74409400    2.47214600    0.36901700
 C                  1.77447100   -1.39552100   -0.20869300
 H                  1.74411900   -2.47198200   -0.37005800
 C                  1.77693900   -0.53033400   -1.32348400
 H                  1.75514800   -0.93670500   -2.33104700
 C                 -1.77443200   -1.39561500   -0.20809300
 C                 -1.77685600   -0.53088900   -1.32327600
 C                 -1.77689400    0.53089200    1.32329700
 C                 -1.77848500   -0.89338300    1.11366900
 H                 -1.74407400   -2.47214400   -0.36899200
 H                 -1.75902000   -1.57474600    1.95959400
 H                 -1.75491800   -0.93767900   -2.33066400
 H                 -1.75500700    0.93768200    2.33068700
 Co                -0.00005300   -0.00000700   -0.00003500
25
Co3-66Q(M06L)
 C                  1.76240100   -1.43180000    0.00089800
 C                  1.74656800   -0.70072000    1.22867800
 C                  1.76240200    1.43180000   -0.00089800
 C                  1.74656800    0.70226300    1.22780100
 C                 -1.76240200    1.43180000   -0.00087100
 C                 -1.74656700    0.70223900    1.22781500
 H                  1.73341600   -2.51556500    0.00157600
 H                  1.73341700    2.51556500   -0.00157600
 H                 -1.73341600    2.51556500   -0.00152800
 H                  1.70352800   -1.23558500    2.17348900
 H                  1.70352800    1.23830900    2.17194200
 H                 -1.70352600    1.23826500    2.17196700
 C                  1.74656800   -0.70226300   -1.22780000
 H                  1.70352800   -1.23830900   -2.17194200
 C                  1.74656800    0.70072000   -1.22867800
 H                  1.70352900    1.23558500   -2.17348800
 C                 -1.74656700   -0.70223900   -1.22781500
 C                 -1.74656800    0.70074400   -1.22866300
 C                 -1.74656800   -0.70074400    1.22866300
 C                 -1.76240100   -1.43180000    0.00087100
 H                 -1.70352600   -1.23826500   -2.17196700
 H                 -1.73341600   -2.51556500    0.00152800
 H                 -1.70352900    1.23562900   -2.17346200
 H                 -1.70352800   -1.23562900    2.17346300
 Co                -0.00000100    0.00000000    0.00000000
25
Co4-57Q(B3PW91)
 C                 -0.34908700   -1.51659000    1.60302400
 C                  1.00863700   -1.48926400    1.27471700
 C                  1.64698200   -1.53269200    0.00000000
 C                 -1.47750200   -1.50820400    0.69215100
 C                  1.00863700   -1.48926400   -1.27471700
 C                 -1.47750200   -1.50820400   -0.69215100
 C                 -0.34908700   -1.51659000   -1.60302400
 H                 -0.59438200   -1.40166600    2.65663500
 H                  1.68686300   -1.37343000    2.12093300
 H                  2.72849100   -1.42076400    0.00000000
 H                 -2.45183800   -1.40065100    1.16744000
 H                  1.68686300   -1.37343000   -2.12093300
 H                 -2.45183800   -1.40065100   -1.16744000
 H                 -0.59438200   -1.40166600   -2.65663500
 C                 -0.37323400    2.00968400   -1.15360200
 H                 -0.70861900    2.01254600   -2.18613500
 C                  0.98268100    2.00773800   -0.71258000
 H                  1.86116300    2.00752000   -1.35048400
 C                  0.98268100    2.00773800    0.71258000
 H                  1.86116300    2.00752000    1.35048400
 C                 -1.21076000    2.01068200    0.00000000
 H                 -2.29638400    2.01229200    0.00000000
 C                 -0.37323400    2.00968400    1.15360200
 H                 -0.70861900    2.01254600    2.18613500
 Co                -0.00495400    0.10413100    0.00000000
25
Co4-57Q(M06L)
 C                 -0.34177500   -1.50491500    1.60201500
 C                  1.01387400   -1.45951800    1.27243600
 C                  1.65361100   -1.49721700    0.00000000
 C                 -1.46813500   -1.50829500    0.69129100
 C                  1.01387400   -1.45951800   -1.27243600
 C                 -1.46813500   -1.50829500   -0.69129100
 C                 -0.34177500   -1.50491500   -1.60201500
 H                 -0.58725100   -1.38141800    2.65313100
 H                  1.68887200   -1.32559700    2.11709500
 H                  2.73056500   -1.35798000    0.00000000
 H                 -2.44223800   -1.40291700    1.16432000
 H                  1.68887200   -1.32559700   -2.11709500
 H                 -2.44223800   -1.40291700   -1.16432000
 H                 -0.58725100   -1.38141800   -2.65313100
 C                 -0.38367400    1.98235100   -1.15149900
 H                 -0.71834200    1.96966400   -2.18240700
 C                  0.96978000    1.99228600   -0.71116200
 H                  1.84698300    1.98507000   -1.34797700
 C                  0.96978000    1.99228600    0.71116200
 H                  1.84698300    1.98507000    1.34797700
 C                 -1.21976300    1.97668400    0.00000000
 H                 -2.30354300    1.95674700    0.00000000
 C                 -0.38367400    1.98235100    1.15149900
 H                 -0.71834200    1.96966400    2.18240700
 Co                -0.00322200    0.10414500    0.00000000
25
Ni1-66S(B3PW91)
 C                 -0.88610600   -2.46268100    0.00000000
 C                 -0.24081700   -2.15633000    1.22386300
 C                  1.69870100   -1.27072100    0.00000000
 C                  1.04772000   -1.56231100    1.22357500
 C                  0.71719900    2.88944700   -0.71067800
 C                  0.71719900    2.88944700    0.71067800
 H                 -1.87180900   -2.92358800    0.00000000
 H                  2.68223700   -0.80589100    0.00000000
 H                  1.42678700    3.51443300   -1.25202100
 H                 -0.73918900   -2.36534000    2.16844300
 H                  1.52799000   -1.31194700    2.16714800
 H                  1.42678700    3.51443300    1.25202100
 C                 -0.24081700   -2.15633000   -1.22386300
 H                 -0.73918900   -2.36534000   -2.16844300
 C                  1.04772000   -1.56231100   -1.22357500
 H                  1.52799000   -1.31194700   -2.16714800
 C                 -1.14268800    1.29094500   -0.71880900
 C                 -0.19575900    2.11750900   -1.40579600
 C                 -0.19575900    2.11750900    1.40579600
 C                 -1.14268800    1.29094500    0.71880900
 H                 -2.01950700    0.94168000   -1.26695000
 H                 -2.01950700    0.94168000    1.26695000
 H                 -0.22007200    2.15267500   -2.49522500
 H                 -0.22007200    2.15267500    2.49522500
 Ni                -0.28092400   -0.38157900    0.00000000
25
Ni1-66S(M06L)
 C                 -0.84185500   -2.46213400    0.00000000
 C                 -0.20657300   -2.13509000    1.22284400
 C                  1.69711300   -1.17869800    0.00000000
 C                  1.05911700   -1.49668000    1.22243600
 C                  0.73387000    2.81753400   -0.70881600
 C                  0.73387000    2.81753400    0.70881600
 H                 -1.80923400   -2.95676000    0.00000000
 H                  2.65750300   -0.67053100    0.00000000
 H                  1.46398400    3.41483300   -1.25026400
 H                 -0.69813700   -2.35667500    2.16614500
 H                  1.52496400   -1.22147800    2.16453200
 H                  1.46398400    3.41483300    1.25026400
 C                 -0.20657300   -2.13509000   -1.22284400
 H                 -0.69813700   -2.35667500   -2.16614500
 C                  1.05911700   -1.49668000   -1.22243600
 H                  1.52496400   -1.22147800   -2.16453200
 C                 -1.17400900    1.28153300   -0.71966100
 C                 -0.20227800    2.07509900   -1.40358700
 C                 -0.20227800    2.07509900    1.40358700
 C                 -1.17400900    1.28153300    0.71966100
 H                 -2.05922600    0.95486100   -1.26569800
 H                 -2.05922600    0.95486100    1.26569800
 H                 -0.21908500    2.10455900   -2.49186700
 H                 -0.21908500    2.10455900    2.49186700
 Ni                -0.30451200   -0.38673800    0.00000000
25
Ni2-57S(B3PW91)
 C                  1.31864600   -1.11412300    0.71553700
 C                  1.31864600   -1.11412300   -0.71553700
 C                  0.43764100   -1.96090600   -1.53637200
 C                  0.43764100   -1.96090600    1.53637200
 C                 -0.86753400   -2.00868300   -1.19292200
 C                 -0.86753400   -2.00868300    1.19292200
 C                 -1.24625700   -1.16742900    0.00000000
 H                  2.20158900   -0.68766400    1.19526900
 H                  2.20158900   -0.68766400   -1.19526900
 H                  0.85485900   -2.52709300   -2.37009200
 H                  0.85485900   -2.52709300    2.37009200
 H                 -1.58332600   -2.66422700   -1.69476900
 H                 -1.58332600   -2.66422700    1.69476900
 H                 -2.29049000   -0.83683800    0.00000000
 C                 -1.11221000    1.87722400    0.72708700
 H                 -1.97991200    1.71395100    1.35778200
 C                 -1.11221000    1.87722400   -0.72708700
 H                 -1.97991200    1.71395100   -1.35778200
 C                  0.20032200    2.16432800   -1.16415000
 H                  0.53835600    2.21385100   -2.19356800
 C                  0.20032200    2.16432800    1.16415000
 H                  0.53835600    2.21385100    2.19356800
 C                  1.02385800    2.26628600    0.00000000
 H                  2.09705900    2.43360700    0.00000000
 Ni                 0.06222600    0.29351300    0.00000000
25
Ni2-57S(M06L)
 C                  1.30868400   -1.08811500    0.72084500
 C                  1.30868400   -1.08811500   -0.72084500
 C                  0.44179600   -1.94815500   -1.53298800
 C                  0.44179600   -1.94815500    1.53298800
 C                 -0.86186800   -2.00797200   -1.19106000
 C                 -0.86186800   -2.00797200    1.19106000
 C                 -1.24453500   -1.17734700    0.00000000
 H                  2.19909800   -0.67111200    1.19407100
 H                  2.19909800   -0.67111200   -1.19407100
 H                  0.86250500   -2.51813000   -2.36068800
 H                  0.86250500   -2.51813000    2.36068800
 H                 -1.56813200   -2.68014700   -1.68229900
 H                 -1.56813200   -2.68014700    1.68229900
 H                 -2.28355300   -0.82929100    0.00000000
 C                 -1.12238900    1.85292900    0.72584200
 H                 -1.98593200    1.67382600    1.35518400
 C                 -1.12238900    1.85292900   -0.72584200
 H                 -1.98593200    1.67382600   -1.35518400
 C                  0.18897500    2.13885100   -1.16223700
 H                  0.52735900    2.18135600   -2.18960500
 C                  0.18897500    2.13885100    1.16223700
 H                  0.52735900    2.18135600    2.18960500
 C                  1.01148700    2.24829900    0.00000000
 H                  2.08346000    2.41147500    0.00000000
 Ni                 0.07379300    0.30893000    0.00000000
25
Ni3-66T(B3PW91)
 C                  1.27792000    0.26572600   -1.34978300
 C                  1.56478400   -1.06614800   -0.87465000
 C                  3.14305700   -0.19201400    0.77566000
 C                  2.51408300   -1.26594600    0.15702700
 C                 -2.67052200    1.19178500   -0.22257600
 C                 -1.74846000    1.16485700    0.90105200
 H                  0.79796300    0.42573500   -2.31440300
 H                  3.86457800   -0.35590800    1.57318600
 H                 -3.15448400    2.12480300   -0.50705500
 H                  1.17256100   -1.92613100   -1.41465600
 H                  2.75065400   -2.28507200    0.46256900
 H                 -1.55257500    2.08343500    1.45050700
 C                  1.93435700    1.35391600   -0.68476700
 H                  1.73681800    2.37089900   -1.02055500
 C                  2.82172600    1.13115700    0.35887300
 H                  3.29442500    1.98147900    0.84907700
 C                 -2.16107500   -1.15754200   -0.54318500
 C                 -2.85835600    0.03910100   -0.94281300
 C                 -1.50842900   -0.09568100    1.56198600
 C                 -1.68109300   -1.27066400    0.80441700
 H                 -2.22805700   -2.05512000   -1.15412300
 H                 -1.44458200   -2.24494800    1.22846400
 H                 -3.49879700    0.02259700   -1.82386200
 H                 -1.14670500   -0.13558800    2.58823400
 Ni                -0.15570500   -0.02133800    0.01554200
25
Ni3-66T(M06L)
 C                 -1.33690500   -0.70627400    1.38043100
 C                 -1.83723300   -1.38154600    0.22195500
 C                 -2.69629200    0.68545200   -0.69913700
 C                 -2.69596400   -0.68665100   -0.69847000
 C                  2.69602800    0.68658000    0.69852200
 C                  1.83730200    1.38160800   -0.22180500
 H                 -0.95250300   -1.26316100    2.23078700
 H                 -3.30129700    1.24875100   -1.40496900
 H                  3.30079000    1.25075700    1.40386300
 H                 -1.75571500   -2.46404000    0.17476800
 H                 -3.30069800   -1.25092600   -1.40375800
 H                  1.75577000    2.46409500   -0.17445900
 C                 -1.33715600    0.70773900    1.37966300
 H                 -0.95288000    1.26564700    2.22940600
 C                 -1.83795900    1.38164900    0.22064800
 H                 -1.75678600    2.46411900    0.17231300
 C                  1.83797300   -1.38160400   -0.22081000
 C                  2.69633700   -0.68552200    0.69901600
 C                  1.33684800    0.70649000   -1.38029700
 C                  1.33711700   -0.70752800   -1.37972900
 H                  1.75689100   -2.46408900   -0.17266800
 H                  0.95286200   -1.26531800   -2.22956000
 H                  3.30136400   -1.24891100    1.40476100
 H                  0.95237500    1.26347200   -2.23055800
 Ni                -0.00002700   -0.00009800    0.00000500
25
Ni4-57T(B3PW91)
 C                 -0.30903300   -1.42709800    1.43512100
 C                  1.06669200   -1.22126300    1.25040900
 C                  1.75876300   -1.27885900    0.00000000
 C                 -1.07746600   -2.44167800    0.66927300
 C                  1.06669200   -1.22126300   -1.25040900
 C                 -1.07746600   -2.44167800   -0.66927300
 C                 -0.30903300   -1.42709800   -1.43512100
 H                 -0.69914100   -1.16089000    2.41876200
 H                  1.64749900   -0.84542700    2.09657900
 H                  2.82478300   -1.06308600    0.00000000
 H                 -1.58605000   -3.22560400    1.23507300
 H                  1.64749900   -0.84542700   -2.09657900
 H                 -1.58605000   -3.22560400   -1.23507300
 H                 -0.69914100   -1.16089000   -2.41876200
 C                 -1.26093800    1.87115300   -0.71175900
 H                 -2.11462200    1.66600200   -1.34922500
 C                  0.06490000    2.16923800   -1.15177700
 H                  0.39270100    2.23829900   -2.18434000
 C                  0.87991500    2.36288600    0.00000000
 H                  1.93964200    2.59844700    0.00000000
 C                 -1.26093800    1.87115300    0.71175900
 H                 -2.11462200    1.66600200    1.34922500
 C                  0.06490000    2.16923800    1.15177700
 H                  0.39270100    2.23829900    2.18434000
 Ni                 0.08260300    0.25755300    0.00000000
25
Ni4-57T(M06L)
 C                 -0.29470200   -1.43369800    1.44484200
 C                  1.07015100   -1.17560100    1.24935500
 C                  1.76471100   -1.21388100    0.00000000
 C                 -1.05171700   -2.43746000    0.67000700
 C                  1.07015100   -1.17560100   -1.24935500
 C                 -1.05171700   -2.43746000   -0.67000700
 C                 -0.29470200   -1.43369800   -1.44484200
 H                 -0.68120600   -1.18600900    2.43367200
 H                  1.63832200   -0.77853000    2.09337400
 H                  2.81907900   -0.95368900    0.00000000
 H                 -1.57782500   -3.21373100    1.22716900
 H                  1.63832200   -0.77853000   -2.09337400
 H                 -1.57782500   -3.21373100   -1.22716900
 H                 -0.68120600   -1.18600900   -2.43367200
 C                 -1.27961500    1.81998300   -0.70948600
 H                 -2.12441100    1.58998900   -1.34718900
 C                  0.04037400    2.14418200   -1.14872900
 H                  0.36728900    2.21105900   -2.18002600
 C                  0.84852700    2.36009100    0.00000000
 H                  1.90237700    2.61190700    0.00000000
 C                 -1.27961500    1.81998300    0.70948600
 H                 -2.12441100    1.58998900    1.34718900
 C                  0.04037400    2.14418200    1.14872900
 H                  0.36728900    2.21105900    2.18002600
 Ni                 0.09074500    0.25750400    0.00000000
25
Ti6-48S(B3PW91)
 C                  1.30948300   -1.30948300   -1.18360900
 C                  0.00000000   -1.85292600   -1.18688800
 C                  0.00000000    1.85292600   -1.18688800
 C                 -1.30948300   -1.30948300   -1.18360900
 C                 -1.30948300    1.30948300   -1.18360900
 C                 -1.85292600    0.00000000   -1.18688800
 H                  2.07076500   -2.07076500   -1.02377400
 H                  0.00000000    2.92869400   -1.02151800
 H                 -2.07076500    2.07076500   -1.02377400
 H                  0.00000000   -2.92869400   -1.02151800
 H                 -2.07076500   -2.07076500   -1.02377400
 H                 -2.92869400    0.00000000   -1.02151800
 C                  1.85292600    0.00000000   -1.18688800
 H                  2.92869400    0.00000000   -1.02151800
 C                  1.30948300    1.30948300   -1.18360900
 H                  2.07076500    2.07076500   -1.02377400
 C                  0.72673400   -0.72673400    2.15343300
 C                 -0.72673400   -0.72673400    2.15343300
 C                 -0.72673400    0.72673400    2.15343300
 C                  0.72673400    0.72673400    2.15343300
 H                  1.49314400   -1.49314400    2.20493400
 H                 -1.49314400   -1.49314400    2.20493400
 H                 -1.49314400    1.49314400    2.20493400
 H                  1.49314400    1.49314400    2.20493400
 Ti                 0.00000000    0.00000000    0.20777100
25
Ti6-48S(M06L)
 C                  1.30730400   -1.30730400   -1.17639000
 C                  0.00000000   -1.84953500   -1.17824900
 C                  0.00000000    1.84953500   -1.17824900
 C                 -1.30730400   -1.30730400   -1.17639000
 C                 -1.30730400    1.30730400   -1.17639000
 C                 -1.84953500    0.00000000   -1.17824900
 H                  2.06689800   -2.06689800   -1.01238700
 H                  0.00000000    2.92312500   -1.01083600
 H                 -2.06689800    2.06689800   -1.01238700
 H                  0.00000000   -2.92312500   -1.01083600
 H                 -2.06689800   -2.06689800   -1.01238700
 H                 -2.92312500    0.00000000   -1.01083600
 C                  1.84953500    0.00000000   -1.17824900
 H                  2.92312500    0.00000000   -1.01083600
 C                  1.30730400    1.30730400   -1.17639000
 H                  2.06689800    2.06689800   -1.01238700
 C                  0.72471200   -0.72471200    2.13755900
 C                 -0.72471200   -0.72471200    2.13755900
 C                 -0.72471200    0.72471200    2.13755900
 C                  0.72471200    0.72471200    2.13755900
 H                  1.49144400   -1.49144400    2.16533800
 H                 -1.49144400   -1.49144400    2.16533800
 H                 -1.49144400    1.49144400    2.16533800
 H                  1.49144400    1.49144400    2.16533800
 Ti                 0.00000000    0.00000000    0.21097500
25
V7-48D(B3PW91)
 C                  1.30426000   -1.30426000   -1.15887200
 C                  0.00000000   -1.84596500   -1.16279600
 C                  0.00000000    1.84596500   -1.16279600
 C                 -1.30426000   -1.30426000   -1.15887200
 C                 -1.30426000    1.30426000   -1.15887200
 C                 -1.84596500    0.00000000   -1.16279600
 H                  2.06233200   -2.06233200   -0.96526700
 H                  0.00000000    2.91684200   -0.96281700
 H                 -2.06233200    2.06233200   -0.96526700
 H                  0.00000000   -2.91684200   -0.96281700
 H                 -2.06233200   -2.06233200   -0.96526700
 H                 -2.91684200    0.00000000   -0.96281700
 C                  1.84596500    0.00000000   -1.16279600
 H                  2.91684200    0.00000000   -0.96281700
 C                  1.30426000    1.30426000   -1.15887200
 H                  2.06233200    2.06233200   -0.96526700
 C                  0.72709900   -0.72709900    2.09113400
 C                 -0.72709900   -0.72709900    2.09113400
 C                 -0.72709900    0.72709900    2.09113400
 C                  0.72709900    0.72709900    2.09113400
 H                  1.49277400   -1.49277400    2.15946400
 H                 -1.49277400   -1.49277400    2.15946400
 H                 -1.49277400    1.49277400    2.15946400
 H                  1.49277400    1.49277400    2.15946400
 V                  0.00000000    0.00000000    0.20031700
25
V7-48D(M06L)
 C                  1.30215600   -1.30215600   -1.15517300
 C                  0.00000000   -1.84264700   -1.15756800
 C                  0.00000000    1.84264700   -1.15756800
 C                 -1.30215600   -1.30215600   -1.15517300
 C                 -1.30215600    1.30215600   -1.15517300
 C                 -1.84264700    0.00000000   -1.15756800
 H                  2.05874000   -2.05874000   -0.95625100
 H                  0.00000000    2.91170600   -0.95447900
 H                 -2.05874000    2.05874000   -0.95625100
 H                  0.00000000   -2.91170600   -0.95447900
 H                 -2.05874000   -2.05874000   -0.95625100
 H                 -2.91170600    0.00000000   -0.95447900
 C                  1.84264700    0.00000000   -1.15756800
 H                  2.91170600    0.00000000   -0.95447900
 C                  1.30215600    1.30215600   -1.15517300
 H                  2.05874000    2.05874000   -0.95625100
 C                  0.72511500   -0.72511500    2.07925600
 C                 -0.72511500   -0.72511500    2.07925600
 C                 -0.72511500    0.72511500    2.07925600
 C                  0.72511500    0.72511500    2.07925600
 H                  1.49130200   -1.49130200    2.12944800
 H                 -1.49130200   -1.49130200    2.12944800
 H                 -1.49130200    1.49130200    2.12944800
 H                  1.49130200    1.49130200    2.12944800
 V                  0.00000000    0.00000000    0.20559700
25
Cr7-48T(B3PW91)
 C                 -0.67617300   -0.70982100    1.87025200
 C                 -0.67617500    0.70988400    1.87022800
 C                 -2.16780100   -0.67763500   -1.19653200
 C                 -0.84920800    1.68234800    0.83919600
 C                 -2.16780300    0.67759000   -1.19655500
 C                 -1.26528600    1.58825800   -0.49678900
 H                 -0.27083900   -1.13042500    2.78955300
 H                 -2.84853700   -1.16915600   -1.89478300
 H                 -2.84854000    1.16908500   -1.89482200
 H                 -0.27084300    1.13051900    2.78951500
 H                 -0.40410600    2.64330600    1.09920400
 H                 -1.09697700    2.51457900   -1.04829600
 C                 -0.84920300   -1.68232100    0.83925300
 H                 -0.40409800   -2.64326800    1.09929300
 C                 -1.26528200   -1.58827800   -0.49673500
 H                 -1.09697100   -2.51461700   -1.04821100
 C                  2.35206000   -0.72891900    0.15214700
 C                  2.35205400    0.72893700    0.15211300
 C                  1.90143500    0.72461500   -1.23443700
 C                  1.90144100   -0.72466600   -1.23440300
 H                  2.66598700   -1.49501000    0.85307200
 H                  2.66597800    1.49506100    0.85300300
 H                  1.70416400    1.48884300   -1.97853400
 H                  1.70417300   -1.48892900   -1.97846400
 Cr                 0.37334400    0.00000200    0.04804300
25
Cr7-48T(M06L)
 C                 -0.58640500   -0.70817200    1.88277300
 C                 -0.58640600    0.70818400    1.88276800
 C                 -2.15684000   -0.68136300   -1.16053700
 C                 -0.81985900    1.67991700    0.86923500
 C                 -2.15684000    0.68135400   -1.16054200
 C                 -1.30382900    1.60418900   -0.44641600
 H                 -0.12555400   -1.12762300    2.77436300
 H                 -2.78458000   -1.15488500   -1.91538800
 H                 -2.78458100    1.15487100   -1.91539500
 H                 -0.12555500    1.12764100    2.77435600
 H                 -0.37890600    2.64473300    1.11499100
 H                 -1.17338800    2.54566800   -0.97981900
 C                 -0.81985700   -1.67991100    0.86924600
 H                 -0.37890400   -2.64472500    1.11500800
 C                 -1.30382800   -1.60419200   -0.44640600
 H                 -1.17338700   -2.54567500   -0.97980300
 C                  2.44087500    0.00000200    0.39515000
 C                  2.09264500    1.02482500   -0.56616000
 C                  1.74351900   -0.00000500   -1.53754000
 C                  2.09264500   -1.02482800   -0.56615200
 H                  2.80131100    0.00000600    1.41816300
 H                  2.12496900    2.10878600   -0.57474100
 H                  1.45072100   -0.00000900   -2.58128000
 H                  2.12496900   -2.10878900   -0.57472500
 Cr                 0.35866500    0.00000100    0.00965600
25
Cr8-48S(B3PW91)
 C                 -0.55111000   -0.71449700    1.79089200
 C                 -0.55111000    0.71449700    1.79089100
 C                 -2.41187700   -0.66560200   -0.87257500
 C                 -0.66475700    1.63927100    0.71458300
 C                 -2.41187700    0.66560200   -0.87257500
 C                 -1.11996100    1.34639800   -0.59698000
 H                 -0.10867500   -1.13308000    2.69633300
 H                 -3.30795100   -1.26713000   -1.04644200
 H                 -3.30795200    1.26713000   -1.04644200
 H                 -0.10867500    1.13308000    2.69633300
 H                 -0.16153000    2.59018500    0.90192500
 H                 -0.84614600    2.11452200   -1.32707800
 C                 -0.66475800   -1.63927100    0.71458300
 H                 -0.16153100   -2.59018500    0.90192500
 C                 -1.11996000   -1.34639800   -0.59698000
 H                 -0.84614500   -2.11452200   -1.32707800
 C                  2.38506300    0.00000200    0.38696600
 C                  1.99529100    1.02531000   -0.56346800
 C                  1.59872700   -0.00000200   -1.52455200
 C                  1.99529300   -1.02531000   -0.56346400
 H                  2.83131700    0.00000500    1.37600600
 H                  2.06042600    2.10817600   -0.58805600
 H                  1.29481600   -0.00000500   -2.56475200
 H                  2.06043000   -2.10817600   -0.58804700
 Fe                 0.37414700    0.00000000    0.04120900
25
Cr8-48S(M06L)
 C                  0.69983100    1.69540300   -1.12820300
 C                 -0.69983100    1.69540300   -1.12820300
 C                  0.69983100   -1.69540300   -1.12820300
 C                 -1.69540300    0.69983100   -1.12820300
 C                 -0.69983100   -1.69540300   -1.12820300
 C                 -1.69540300   -0.69983100   -1.12820300
 H                  1.10898300    2.67936500   -0.89480400
 H                  1.10898300   -2.67936500   -0.89480400
 H                 -1.10898300   -2.67936500   -0.89480400
 H                 -1.10898300    2.67936500   -0.89480400
 H                 -2.67936500    1.10898300   -0.89480400
 H                 -2.67936500   -1.10898300   -0.89480400
 C                  1.69540300    0.69983100   -1.12820300
 H                  2.67936500    1.10898300   -0.89480400
 C                  1.69540300   -0.69983100   -1.12820300
 H                  2.67936500   -1.10898300   -0.89480400
 Cr                 0.00000000    0.00000000    0.19949600
 C                  0.72550800   -0.72550800    2.00819000
 C                 -0.72550800   -0.72550800    2.00819000
 C                 -0.72550800    0.72550800    2.00819000
 C                  0.72550800    0.72550800    2.00819000
 H                  1.49150800   -1.49150800    2.08192700
 H                  1.49150800    1.49150800    2.08192700
 H                 -1.49150800   -1.49150800    2.08192700
 H                 -1.49150800    1.49150800    2.08192700
25
Cr9-48P(B3PW91)
 C                 -0.69463600    0.69351700    1.76101400
 C                 -0.90323800    1.62711600    0.66609600
 C                 -1.76243200   -1.63257500   -0.43878500
 C                 -1.76265400    1.63487000   -0.43338400
 C                 -2.68664100   -0.68514800   -0.99333000
 C                 -2.68683700    0.68938800   -0.99102700
 H                 -0.35129000    1.15761000    2.68610400
 H                 -1.76350900   -2.58694700   -0.97083200
 H                 -3.44506900   -1.14521100   -1.62882500
 H                 -0.43043700    2.59289500    0.85198800
 H                 -1.76394500    2.59121800   -0.96188500
 H                 -3.44547900    1.15140300   -1.62484100
 C                 -0.69482300   -0.69922600    1.75923800
 H                 -0.35202500   -1.16603400    2.68315800
 C                 -0.90437800   -1.62970100    0.66179600
 H                 -0.43257300   -2.59655300    0.84458900
 C                  2.82564800    0.05817400    0.31638800
 C                  2.37357500    1.03171800   -0.67206300
 C                  1.97984400   -0.05330200   -1.55619900
 C                  2.42494900   -1.02732100   -0.57353500
 H                  3.33976100    0.11682200    1.27084400
 H                  2.40088000    2.11348600   -0.75063700
 H                  1.55867600   -0.11212900   -2.55526700
 H                  2.50622000   -2.10903400   -0.54810100
 Cr                 0.71368900   -0.00219200    0.15276900
25
Cr9-48P(M06L)
 C                 -0.71198500    0.67811000    1.78690600
 C                 -0.89017900    1.61534500    0.69515500
 C                 -1.70937700   -1.62453600   -0.46149000
 C                 -1.71538700    1.63612800   -0.42776300
 C                 -2.60578700   -0.67578200   -1.04414100
 C                 -2.60891600    0.69838200   -1.03013800
 H                 -0.38835800    1.13421900    2.72125500
 H                 -1.68932100   -2.57423100   -0.99879100
 H                 -3.33130400   -1.12838400   -1.71927400
 H                 -0.42003100    2.57721800    0.90141200
 H                 -1.69874300    2.59837500   -0.94260100
 H                 -3.33645900    1.16188400   -1.69546600
 C                 -0.70949600   -0.71456100    1.77521600
 H                 -0.38891500   -1.18724700    2.70218700
 C                 -0.89252500   -1.63231800    0.66681400
 H                 -0.42405300   -2.59905500    0.85296500
 C                  2.79260500    0.32290800    0.20038400
 C                  2.17081300    0.99263700   -0.93128000
 C                  1.87011300   -0.29477100   -1.52682200
 C                  2.49187200   -0.96670900   -0.40223100
 H                  3.34304900    0.64903700    1.07614800
 H                  2.03689900    2.02578800   -1.23147600
 H                  1.39209600   -0.62156000   -2.44438600
 H                  2.70284400   -1.99960100   -0.14777200
 Cr                 0.72132500   -0.01022700    0.21342300
25
Mn7-48Q(B3PW91) 
 C                  0.73272900    2.16979800    1.26582700
 C                  1.02685300    2.68638600    0.00000000
 C                 -1.96807700    0.43411800    0.00000000
 C                  0.73272900    2.16979800   -1.26582700
 C                 -1.37138800    0.57021300   -1.28604800
 C                 -0.12617600    1.13420600   -1.71798800
 H                  1.35979900    2.57095600    2.06461500
 H                 -2.92594400   -0.08451700    0.00000000
 H                 -1.93540500    0.08212200   -2.08020400
 H                  1.74237800    3.50946500    0.00000000
 H                  1.35979900    2.57095600   -2.06461500
 H                  0.08207600    0.84876400   -2.75084500
 C                 -0.12617600    1.13420600    1.71798800
 H                  0.08207600    0.84876400    2.75084500
 C                 -1.37138800    0.57021300    1.28604800
 H                 -1.93540500    0.08212200    2.08020400
 C                  1.33252300   -1.89296300    0.72817400
 C                  1.33252300   -1.89296300   -0.72817400
 C                  0.01818700   -2.52892600   -0.72720900
 C                  0.01818700   -2.52892600    0.72720900
 H                  2.04855600   -1.61757400    1.49466800
 H                  2.04855600   -1.61757400   -1.49466800
 H                 -0.65127100   -2.90504900   -1.49325800
 H                 -0.65127100   -2.90504900    1.49325800
 Mn                -0.08028400   -0.54137400    0.00000000
25
Mn7-48Q(M06L)
 C                 -2.12467800    1.26301800   -0.73636800
 C                 -2.63630900   -0.00001100   -1.03841700
 C                 -0.42131700    0.00001400    1.98078400
 C                 -2.12467000   -1.26303300   -0.73635400
 C                 -0.56166000   -1.28581600    1.38921000
 C                 -1.09595500   -1.70968000    0.13238800
 H                 -2.51295300    2.06158100   -1.36937700
 H                  0.10384400    0.00002100    2.93318500
 H                 -0.06551300   -2.07586200    1.94896700
 H                 -3.44799800   -0.00001800   -1.76403100
 H                 -2.51294000   -2.06160500   -1.36935400
 H                 -0.80270800   -2.73923300   -0.07488100
 C                 -1.09596500    1.70968200    0.13236700
 H                 -0.80272300    2.73923300   -0.07491500
 C                 -0.56166400    1.28583400    1.38919200
 H                 -0.06551800    2.07588900    1.94893700
 C                  1.83935000    0.72594600   -1.34114000
 C                  1.83935200   -0.72596300   -1.34112900
 C                  2.48201700   -0.72559100   -0.03486200
 C                  2.48201500    0.72559700   -0.03487300
 H                  1.54059400    1.49234900   -2.04627600
 H                  1.54059900   -1.49237800   -2.04625200
 H                  2.85422800   -1.49156900    0.63509700
 H                  2.85422400    1.49158600    0.63507400
 Mn                 0.52775100    0.00000100    0.08316100
25
Fe7-48S(B3PW91)
 C                 -0.55111000   -0.71449700    1.79089200
 C                 -0.55111000    0.71449700    1.79089100
 C                 -2.41187700   -0.66560200   -0.87257500
 C                 -0.66475700    1.63927100    0.71458300
 C                 -2.41187700    0.66560200   -0.87257500
 C                 -1.11996100    1.34639800   -0.59698000
 H                 -0.10867500   -1.13308000    2.69633300
 H                 -3.30795100   -1.26713000   -1.04644200
 H                 -3.30795200    1.26713000   -1.04644200
 H                 -0.10867500    1.13308000    2.69633300
 H                 -0.16153000    2.59018500    0.90192500
 H                 -0.84614600    2.11452200   -1.32707800
 C                 -0.66475800   -1.63927100    0.71458300
 H                 -0.16153100   -2.59018500    0.90192500
 C                 -1.11996000   -1.34639800   -0.59698000
 H                 -0.84614500   -2.11452200   -1.32707800
 C                  2.38506300    0.00000200    0.38696600
 C                  1.99529100    1.02531000   -0.56346800
 C                  1.59872700   -0.00000200   -1.52455200
 C                  1.99529300   -1.02531000   -0.56346400
 H                  2.83131700    0.00000500    1.37600600
 H                  2.06042600    2.10817600   -0.58805600
 H                  1.29481600   -0.00000500   -2.56475200
 H                  2.06043000   -2.10817600   -0.58804700
 Fe                 0.37414700    0.00000000    0.04120900
25
Fe7-48S(M06L)
 C                  1.78441000    0.53427100    0.71333500
 C                  1.78441000    0.53427100   -0.71333500
 C                 -0.85107000    2.41366300    0.66532800
 C                  0.71032600    0.65197200   -1.63837300
 C                 -0.85107000    2.41366300   -0.66532800
 C                 -0.59620700    1.12180900   -1.34158800
 H                  2.68290300    0.07561500    1.12836500
 H                 -1.01448200    3.31172500    1.26492900
 H                 -1.01448200    3.31172500   -1.26492900
 H                  2.68290300    0.07561500   -1.12836500
 H                  0.89145700    0.13877100   -2.58525000
 H                 -1.32944000    0.85008500   -2.10809100
 C                  0.71032600    0.65197200    1.63837300
 H                  0.89145700    0.13877100    2.58525000
 C                 -0.59620700    1.12180900    1.34158800
 H                 -1.32944000    0.85008500    2.10809100
 C                  0.38067600   -2.37100500    0.00000000
 C                 -0.56855500   -1.98010300   -1.02233500
 C                 -1.52705900   -1.58289900    0.00000000
 C                 -0.56855500   -1.98010300    1.02233500
 H                  1.36855200   -2.81837700    0.00000000
 H                 -0.58932000   -2.03060000   -2.10620400
 H                 -2.56489400   -1.27291100    0.00000000
 H                 -0.58932000   -2.03060000    2.10620400
 Fe                 0.04021300   -0.37599300    0.00000000
25
Co7-48D(B3PW91)
 C                  1.90167400   -1.45726000    0.67354600
 C                  1.90169100   -1.45719100   -0.67364600
 C                  1.74894400    1.58183700    0.67005700
 C                  0.88944900   -0.68598700   -1.43929200
 C                  1.74896100    1.58190600   -0.66985100
 C                  0.78672300    0.71765900   -1.39931500
 H                  2.61974800   -2.06728600    1.22711500
 H                  2.43461500    2.20914800    1.24481600
 H                  2.43464600    2.20927600   -1.24452800
 H                  2.61978000   -2.06716000   -1.22725900
 H                  0.40152000   -1.20754500   -2.26642900
 H                  0.21398200    1.19648400   -2.19681400
 C                  0.88941100   -0.68613400    1.43924500
 H                  0.40146100   -1.20777700    2.26631500
 C                  0.78668700    0.71751500    1.39940800
 H                  0.21392600    1.19626000    2.19694100
 C                 -2.39309300   -0.95210500   -0.00007900
 C                 -2.19202600    0.05638100   -1.02381700
 C                 -2.05198000    1.09441200    0.00002900
 C                 -2.19205200    0.05627800    1.02376700
 H                 -2.55262300   -2.02569100   -0.00013500
 H                 -2.25306600    0.05697400   -2.10779400
 H                 -2.02820400    2.17746700    0.00008400
 H                 -2.25311900    0.05676100    2.10774200
 Co                -0.48885100   -0.14558400   -0.00001400
25
Co7-48D(M06L)
 C                  1.95884200   -1.40512400    0.67223300
 C                  1.95885800   -1.40505500   -0.67232500
 C                  1.68970100    1.60342100    0.66980200
 C                  0.89981700   -0.69103800   -1.42228200
 C                  1.68971700    1.60348900   -0.66959800
 C                  0.75206200    0.71577900   -1.39145400
 H                  2.71950200   -1.95588900    1.22861800
 H                  2.36018300    2.24663500    1.24242300
 H                  2.36021300    2.24676100   -1.24213700
 H                  2.71953200   -1.95576400   -1.22874800
 H                  0.43196700   -1.22671600   -2.25194800
 H                  0.16891800    1.16993300   -2.19605400
 C                  0.89978300   -0.69118200    1.42223500
 H                  0.43191100   -1.22694400    2.25183500
 C                  0.75202800    0.71563800    1.39154500
 H                  0.16886300    1.16971100    2.19617600
 C                 -2.39747700   -0.95012800   -0.00008200
 C                 -2.17892900    0.05116600   -1.02261000
 C                 -2.02022000    1.08419700    0.00003300
 C                 -2.17895600    0.05105400    1.02256000
 H                 -2.55673700   -2.02318200   -0.00014300
 H                 -2.22943000    0.05132800   -2.10689600
 H                 -1.97953300    2.16606200    0.00009300
 H                 -2.22948600    0.05109900    2.10684500
 Co                -0.49323200   -0.17801300   -0.00001500
25
Ni7-48S(B3PW91)
 C                 -1.85864700   -1.50574700   -0.67030700
 C                 -1.85864500   -1.50575300    0.67029800
 C                 -1.85865300    1.50574900   -0.67029600
 C                 -0.83438400   -0.70828200    1.40131400
 C                 -1.85865200    1.50574300    0.67030900
 C                 -0.83438800    0.70827000    1.40131900
 H                 -2.60401400   -2.06161500   -1.24423500
 H                 -2.60402100    2.06161800   -1.24422000
 H                 -2.60402000    2.06160800    1.24423800
 H                 -2.60401100   -2.06162500    1.24422400
 H                 -0.31724200   -1.21021500    2.22154300
 H                 -0.31724700    1.21020100    2.22155100
 C                 -0.83438800   -0.70827100   -1.40131900
 H                 -0.31724800   -1.21019900   -2.22155400
 C                 -0.83439000    0.70828100   -1.40131400
 H                 -0.31725100    1.21021800   -2.22154300
 C                  2.23711800   -0.75030300   -0.70923600
 C                  2.23711600   -0.75031600    0.70922300
 C                  2.23711500    0.75030300    0.70923700
 C                  2.23711600    0.75031700   -0.70922300
 H                  2.31586100   -1.51619000   -1.47257300
 H                  2.31585800   -1.51621700    1.47254700
 H                  2.31586400    1.51618900    1.47257400
 H                  2.31587300    1.51621600   -1.47254600
 Ni                 0.47727500    0.00000200   -0.00000100
25
Ni7-48S(M06L)
 C                 -1.85749100   -1.49592100   -0.66966100
 C                 -1.85749100   -1.49592600    0.66965300
 C                 -1.85749200    1.49592500   -0.66965300
 C                 -0.82649100   -0.71107100    1.39397600
 C                 -1.85749200    1.49592100    0.66966100
 C                 -0.82649200    0.71106300    1.39398000
 H                 -2.61085700   -2.03992900   -1.24227500
 H                 -2.61085700    2.03993600   -1.24226400
 H                 -2.61085800    2.03992800    1.24227500
 H                 -2.61085600   -2.03993700    1.24226400
 H                 -0.31210700   -1.21002500    2.21743400
 H                 -0.31210800    1.21001300    2.21744000
 C                 -0.82649100   -0.71106300   -1.39398000
 H                 -0.31210800   -1.21001300   -2.21744000
 C                 -0.82649100    0.71107100   -1.39397600
 H                 -0.31210800    1.21002500   -2.21743400
 C                  2.22566500   -0.74629100   -0.70931900
 C                  2.22566500   -0.74631400    0.70929600
 C                  2.22566400    0.74629100    0.70931900
 C                  2.22566500    0.74631500   -0.70929600
 H                  2.29247800   -1.51066400   -1.47397700
 H                  2.29248000   -1.51071100    1.47393000
 H                  2.29247800    1.51066400    1.47397700
 H                  2.29248000    1.51071100   -1.47393000
 Ni                 0.48291300    0.00000000    0.00000000
